# Supplementary material for: Isoform balance of the long noncoding RNA NEAT1 is regulated by the RNA-binding protein QKI, governs the glioma transcriptome, and impacts cell migration
Source: J Biol Chem. 2024 Jul 18;300(8):107595. doi: 10.1016/j.jbc.2024.107595 (PMC11367543; doi:10.1016/j.jbc.2024.107595)
Supplement: Supporting Tables [file mmc2.xlsx]

## Sheet: Overview
Supporting Information: Supplementary Tables
Supplementary Table S1: ENCODE Datasets
Supplementary Table S2: NEAT1 ΔPAS RNA-Seq DEGs
Supplementary Table S3: sgRNAs, DNA Oligos, ASOs, and PCR Primers

## Sheet: Supplementary Table 1
Supplementary Table S1: ENCODE Datasets
Experiment	BigWig File	Target	Sample Type	Attributed Lab
ENCSR366YOG	ENCFF815DJH	QKI	K562 cell line	Gene Yao
ENCSR366YOG	ENCFF715YVP	QKI	K562 cell line	Gene Yao

## Sheet: Supplementary Table S2
Supplementary Table S2: NEAT1 ΔPAS RNA-Seq DEGs
Gene	Control-1	Control-2	Control-3	NEAT1ΔPAS Clone #1-1	NEAT1ΔPAS Clone #1-2	NEAT1ΔPAS Clone #1-3	NEAT1ΔPAS Clone #2-1	NEAT1ΔPAS Clone #2-2	NEAT1ΔPAS Clone #2-3	NEAT1ΔPAS Clone #1 Log2 Fold Change	NEAT1ΔPAS Clone #2 Log2 Fold Change	NEAT1ΔPAS Clone #1 p-value	NEAT1ΔPAS Clone #2 p-value	NEAT1ΔPAS Clone #1 q-value	NEAT1ΔPAS Clone #2 q-value
44986	3.98484	3.91197	3.25014	4.81996	4.408	4.5384	5.34866	6.138	5.19059	0.304498	0.581232	0.0052	5e-05	0.0129088	0.000166443
44987	11.5331	11.5453	12.253	17.0589	17.9747	17.4761	19.6896	18.9786	17.9455	0.571633	0.6802	5e-05	5e-05	0.000197936	0.000166443
44988	0.852041	0.82564	0.605401	0.465958	0.538407	0.455141	0.312046	0.377383	0.253274	-0.645503	-1.27611	0.0019	5e-05	0.00532161	0.000166443
44991	15.7631	15.5405	13.6943	21.6865	21.7071	19.2279	20.7469	19.7794	19.6633	0.4768	0.419657	5e-05	5e-05	0.000197936	0.000166443
44993	9.55249	9.31903	9.27528	11.997	11.8184	11.9187	12.2701	11.7943	11.1908	0.344331	0.324865	0.0002	0.0005	0.000710741	0.00139794
44994	7.32559	7.9582	8.91011	10.8398	10.0609	10.9652	12.5958	13.2899	11.0889	0.39737	0.611891	0.0001	5e-05	0.000376394	0.000166443
45172	1.04871	0.898562	0.680882	4.13216	4.2104	4.55369	3.52068	3.57192	2.63033	2.29483	1.88734	5e-05	5e-05	0.000197936	0.000166443
45173	5.67486	5.52323	4.29844	8.30995	8.42795	7.92905	8.44172	8.44923	7.79711	0.670634	0.671868	5e-05	5e-05	0.000197936	0.000166443
45174	2.09167	1.54234	2.57709	6.44832	6.01324	5.42497	3.50478	3.98478	4.17583	1.52595	0.909314	5e-05	5e-05	0.000197936	0.000166443
45175	6.41594	6.85708	5.57181	3.91475	4.35256	4.69812	1.83866	1.66748	1.31099	-0.539499	-1.96792	5e-05	5e-05	0.000197936	0.000166443
45176	89.4568	86.9965	84.6507	73.4314	72.0834	73.5749	68.5525	69.3599	69.7812	-0.253103	-0.330168	0.00505	0.00185	0.0125836	0.00459582
45177	25.6319	25.0002	22.9067	31.0762	32.0992	30.8076	29.7004	30.7126	28.846	0.353894	0.279492	0.0001	0.0017	0.000376394	0.00425453
45178	147.479	147.758	150.683	174.159	170.995	173.429	180.371	177.886	178.368	0.21779	0.267129	0.0184	0.0032	0.038781	0.00751103
A4GALT	16.6494	16.912	16.2497	10.8556	12.257	14.0204	9.07524	8.32756	9.66838	-0.423765	-0.879709	0.00015	5e-05	0.000547161	0.000166443
AADAT	4.86896	4.17207	4.47455	3.64129	3.36714	2.81215	2.9587	3.05387	3.34523	-0.460743	-0.530382	0.00055	0.00075	0.00175814	0.002025
AAGAB	30.9358	30.0128	32.9223	20.8023	20.3195	22.3351	20.2423	21.289	22.4382	-0.564901	-0.553294	5e-05	5e-05	0.000197936	0.000166443
AAK1	3.43204	3.43995	3.1591	3.0169	2.92056	2.72332	2.53383	2.59346	2.57285	-0.21191	-0.381522	0.02435	0.0003	0.0495004	0.0008766
AASDH	11.1364	9.80162	10.2062	14.6049	13.9064	13.582	12.6811	14.2324	13.4016	0.434626	0.372356	5e-05	5e-05	0.000197936	0.000166443
AASS	9.18325	8.71586	8.0309	11.1652	10.5098	10.561	11.9213	10.8114	10.6306	0.31405	0.363639	0.0012	0.00015	0.00352828	0.000464738
AATF	76.057	79.8003	85.6342	58.3612	53.2833	54.1382	55.9991	56.2443	57.8756	-0.542679	-0.505428	5e-05	5e-05	0.000197936	0.000166443
ABCA1	12.5363	12.2831	10.5685	5.86572	6.52964	5.68691	8.55682	7.74629	7.15987	-0.96868	-0.59287	5e-05	5e-05	0.000197936	0.000166443
ABCA13	8.89104	8.22026	5.0061	3.41977	3.72102	3.22674	4.7449	4.47928	3.6849	-1.09311	-0.776796	5e-05	5e-05	0.000197936	0.000166443
ABCA2	6.80478	5.99889	5.65164	12.833	14.8621	14.2901	15.4433	14.7533	12.0864	1.18584	1.19604	5e-05	5e-05	0.000197936	0.000166443
ABCA3	2.81165	2.4514	2.49448	8.00363	8.54681	8.22629	7.48904	7.32902	7.02427	1.67532	1.49346	5e-05	5e-05	0.000197936	0.000166443
ABCA7	3.4122	3.29094	2.70877	7.22687	7.99955	7.40297	8.80189	8.83	8.43364	1.26564	1.46958	5e-05	5e-05	0.000197936	0.000166443
ABCB6	9.91103	9.20396	8.13794	11.2453	11.9964	12.1956	18.3882	15.3657	15.0239	0.378857	0.839813	0.00045	5e-05	0.00146972	0.000166443
ABCB8	7.1998	8.06903	8.32379	11.7462	12.0025	12.1442	14.0613	13.4798	14.4707	0.605363	0.832459	5e-05	5e-05	0.000197936	0.000166443
ABCC2	0.634776	0.859627	0.565212	0.36217	0.361012	0.337073	0.236698	0.318171	0.345934	-0.957963	-1.19309	5e-05	5e-05	0.000197936	0.000166443
ABCC3	17.3093	17.3894	15.7866	48.3036	54.2042	51.7838	92.2974	90.7955	85.591	1.61172	2.41197	5e-05	5e-05	0.000197936	0.000166443
ABCC4	8.28152	8.03531	8.24869	4.68013	4.40226	4.5187	4.59825	4.90892	5.43614	-0.852913	-0.717135	5e-05	5e-05	0.000197936	0.000166443
ABCC5	15.085	15.2248	14.7714	10.1445	11.7057	10.04	9.06959	7.92852	8.45215	-0.499413	-0.824846	5e-05	5e-05	0.000197936	0.000166443
ABCC9	1.05332	0.915571	1.1201	0.792766	0.647417	0.59717	0.735269	0.620508	0.636367	-0.60044	-0.632814	5e-05	0.00015	0.000197936	0.000464738
ABCE1	33.5387	29.8854	34.419	22.1857	21.7489	20.2865	15.8462	18.2782	17.031	-0.607423	-0.935584	5e-05	5e-05	0.000197936	0.000166443
ABCF3	43.4297	45.242	43.5925	29.0647	31.5747	32.6566	31.7716	29.9786	33.9114	-0.503535	-0.467411	5e-05	5e-05	0.000197936	0.000166443
ABHD10	7.99099	8.52339	7.77761	11.6399	10.4328	11.4003	10.8054	11.7244	11.8492	0.462517	0.501047	5e-05	5e-05	0.000197936	0.000166443
ABHD13	4.0957	4.34531	3.81532	2.77619	2.31594	2.67222	2.31297	2.32358	2.05586	-0.65859	-0.872929	5e-05	5e-05	0.000197936	0.000166443
ABHD14A	7.28654	5.0833	5.59278	9.27047	9.16462	9.76882	10.7128	7.55249	7.25285	0.650897	0.506525	0.0036	0.02315	0.0093325	0.0439502
ABHD14B	5.81321	5.26655	5.96211	10.372	10.4973	9.70197	9.10228	9.17098	8.1002	0.843093	0.630003	5e-05	5e-05	0.000197936	0.000166443
ABHD16B	2.06161	2.95263	2.18403	5.02544	4.10399	5.47329	3.38843	4.03439	3.49001	1.02051	0.600303	5e-05	0.00035	0.000197936	0.00100991
ABHD17B	8.24154	8.68667	9.43405	11.0744	11.5073	10.8447	10.4751	11.7022	10.6777	0.342514	0.317639	0.00325	0.00705	0.0085491	0.0152921
ABHD17C	8.5436	8.96847	8.74526	11.173	9.65557	12.0626	12.1854	12.6379	11.6867	0.32498	0.475571	0.0027	5e-05	0.00726699	0.000166443
ABHD2	33.6215	33.9632	32.2126	21.9369	21.7987	21.8876	21.063	22.2085	23.6881	-0.604795	-0.57571	5e-05	5e-05	0.000197936	0.000166443
ABHD3	11.6998	13.131	13.2647	9.54804	9.07672	10.06	8.14981	7.44714	9.09847	-0.409336	-0.625377	0.00025	5e-05	0.000868145	0.000166443
ABHD4	17.1776	16.9143	15.9735	19.7876	21.4287	21.8954	24.4819	24.0879	22.3548	0.334094	0.502472	0.00075	5e-05	0.00232175	0.000166443
ABHD6	7.39818	6.13551	7.43279	5.31097	4.55634	5.04654	4.39934	4.10431	4.25614	-0.491432	-0.71648	0.00015	5e-05	0.000547161	0.000166443
ABI3BP	6.77937	7.34949	5.88715	45.9919	51.0219	45.3209	104.388	91.7931	79.6185	2.83006	3.78439	5e-05	5e-05	0.000197936	0.000166443
ABL1	29.4266	29.5093	28.4584	41.0128	40.9323	41.524	42.8183	40.6676	37.9375	0.498539	0.474435	5e-05	5e-05	0.000197936	0.000166443
ABTB1	2.10009	2.77833	2.69657	6.5891	6.90898	6.58286	6.81842	5.93635	6.56035	1.40651	1.35041	5e-05	5e-05	0.000197936	0.000166443
ABTB2	9.02562	8.56082	8.56387	17.5313	19.2299	18.7632	18.6867	17.9246	18.0867	1.08629	1.06466	5e-05	5e-05	0.000197936	0.000166443
ACAA2	12.3442	11.1863	11.2752	19.591	19.9046	19.5375	17.757	17.3422	18.4826	0.762201	0.622419	5e-05	5e-05	0.000197936	0.000166443
ACACA	33.2412	34.1208	31.3593	26.5393	28.1799	26.2805	23.5216	25.2307	28.5194	-0.285445	-0.353421	0.0017	0.0008	0.00482165	0.00214853
ACACB	1.07125	1.06906	1.1405	1.50186	1.6601	1.52643	2.11504	1.82892	1.94535	0.515041	0.844047	5e-05	5e-05	0.000197936	0.000166443
ACAD10	5.66487	4.80024	5.2779	7.00766	7.07446	6.22862	6.64888	6.79249	6.15059	0.367531	0.31555	0.00035	0.00175	0.00117471	0.00436637
ACAD9	19.1822	19.4802	20.4037	22.3952	23.42	23.0946	21.7115	23.7518	22.6764	0.222379	0.206165	0.0221	0.01895	0.045436	0.0368873
ACADS	3.4182	2.87909	2.97858	5.31136	5.32541	5.82856	5.75142	5.84494	5.97526	0.827877	0.921693	5e-05	5e-05	0.000197936	0.000166443
ACADVL	106.533	102.196	102.663	147.114	154.517	156.271	144.476	138.674	117.759	0.556307	0.364543	5e-05	5e-05	0.000197936	0.000166443
ACAP2	16.1388	15.4773	14.5845	11.103	10.0582	10.3809	10.1877	10.7992	11.0107	-0.550633	-0.529948	5e-05	5e-05	0.000197936	0.000166443
ACBD4	5.26887	4.515	3.56447	9.05898	9.338	9.73975	9.884	8.2124	7.36286	1.07579	0.93153	5e-05	5e-05	0.000197936	0.000166443
ACE	0.0635825	0.0676484	0.0907916	0.522359	0.690599	0.642935	0.738711	0.630768	0.550336	3.06334	3.11219	5e-05	5e-05	0.000197936	0.000166443
ACLY	119.175	128.366	129.78	107.509	109.283	110.206	99.6338	99.3786	109.056	-0.206511	-0.292542	0.0233	0.00925	0.0476735	0.0195167
ACOT11	1.43804	1.01521	0.87395	0.453326	0.337417	0.242718	0.409504	0.564047	0.39706	-1.68682	-1.27949	0.00015	0.0017	0.000547161	0.00425453
ACOT2	5.29889	4.19632	6.29503	10.7342	13.0109	11.7162	11.4285	9.88692	9.36868	1.16721	0.958458	5e-05	5e-05	0.000197936	0.000166443
ACOT7	84.4222	87.7402	91.4673	62.9633	65.4847	67.8281	58.3161	60.8425	71.153	-0.425628	-0.470149	5e-05	5e-05	0.000197936	0.000166443
ACOX3	7.22958	7.52146	7.3659	9.33304	9.7872	9.62589	10.3976	8.91191	9.61866	0.378216	0.387323	0.00045	0.00025	0.00146972	0.000741708
ACSL3	41.1706	38.208	38.1761	31.4634	29.2727	28.4891	28.9121	29.2527	30.9474	-0.397809	-0.399637	5e-05	0.0001	0.000197936	0.000319383
ACSL4	59.3286	60.7312	59.1549	45.4683	42.7113	42.8515	44.9609	47.0748	52.8035	-0.45178	-0.307237	5e-05	0.004	0.000197936	0.00915987
ACSL5	0.987746	1.00975	0.806969	1.27268	1.32033	1.33785	3.47568	2.77456	2.36873	0.487119	1.61979	0.0058	5e-05	0.0141802	0.000166443
ACSS2	9.41435	9.14874	8.97482	12.625	14.5964	12.8733	14.0745	14.9154	15.0171	0.541992	0.676314	5e-05	5e-05	0.000197936	0.000166443
ACSS3	5.36096	4.41601	4.43283	11.9752	11.718	10.7287	14.0211	12.4443	11.9037	1.27644	1.43306	5e-05	5e-05	0.000197936	0.000166443
ACTA2	8.45053	10.43	8.91294	23.9054	20.1497	22.1303	24.7878	25.3204	23.3362	1.25177	1.40191	5e-05	5e-05	0.000197936	0.000166443
ACTG2	3.26293	1.93278	2.86934	0.502763	0.18466	0.400104	0.480859	0.46352	0.326542	-2.89063	-2.66581	5e-05	5e-05	0.000197936	0.000166443
ACTL6A	74.6632	70.5745	81.7127	31.9536	35.6566	36.2776	29.7006	32.3887	35.1613	-1.12735	-1.2226	5e-05	5e-05	0.000197936	0.000166443
ACTR1B	15.8006	16.6194	17.0696	22.9515	24.9914	24.9547	28.3676	25.8245	27.0406	0.558746	0.714935	5e-05	5e-05	0.000197936	0.000166443
ACTR3B	4.52799	5.39886	4.87894	6.91748	7.40463	6.55685	7.01737	7.3933	7.47489	0.495888	0.563818	0.0001	5e-05	0.000376394	0.000166443
ACVR1	15.6336	14.8211	15.6921	10.2126	11.7673	10.8694	10.1333	9.87116	9.36434	-0.490368	-0.651946	5e-05	5e-05	0.000197936	0.000166443
ACVR2A	1.45058	1.40394	1.34534	3.37663	3.6434	3.12542	5.24947	4.28892	3.8769	1.27242	1.67547	5e-05	5e-05	0.000197936	0.000166443
ACYP1	32.5732	31.3376	36.9223	26.2047	22.071	22.5226	22.9203	25.2823	24.0581	-0.510183	-0.480686	5e-05	0.0009	0.000197936	0.0023888
ADA	4.87241	6.24058	5.30821	2.82019	2.09751	2.12018	1.57684	1.64689	2.94431	-1.22235	-1.41268	5e-05	5e-05	0.000197936	0.000166443
ADAM15	46.1505	47.2756	48.4219	67.825	70.9999	77.2134	82.6409	82.3006	81.159	0.606941	0.794902	5e-05	5e-05	0.000197936	0.000166443
ADAM17	26.9371	25.5841	24.5688	17.4404	17.3294	15.5308	21.978	21.031	18.8575	-0.615968	-0.317385	5e-05	0.00285	0.000197936	0.00678029
ADAM19	113.286	117.291	115.018	68.934	68.1668	64.8467	58.7811	62.8366	62.8792	-0.775102	-0.905486	5e-05	5e-05	0.000197936	0.000166443
ADAM23	1.89571	1.78231	1.44293	0.75698	0.586265	0.464438	0.308556	0.212019	0.233863	-1.50227	-2.76294	5e-05	5e-05	0.000197936	0.000166443
ADAM9	116.6	109.552	106.313	79.7789	78.9016	78.3889	91.6206	88.8575	92.0094	-0.487893	-0.287012	5e-05	0.0091	0.000197936	0.0192404
ADAMTS1	7.44483	7.73286	9.0285	1.27325	0.976334	1.13631	0.6525	0.651433	0.646975	-2.83777	-3.63316	5e-05	5e-05	0.000197936	0.000166443
ADAMTS10	0.541719	0.667197	0.319877	2.02889	2.10185	1.74562	1.40341	1.42436	1.30591	1.94253	1.43503	5e-05	5e-05	0.000197936	0.000166443
ADAMTS12	6.94911	7.78748	6.29635	5.05819	5.40485	4.99526	3.47578	3.23354	3.23756	-0.444269	-1.08033	5e-05	5e-05	0.000197936	0.000166443
ADAMTS14	2.47838	2.34467	1.9055	0.187828	0.305532	0.255928	0.0102249	0.0439802	0.00996205	-3.1667	-6.71232	5e-05	0.00965	0.000197936	0.0202826
ADAMTS15	18.0454	18.8129	16.968	5.54843	5.77629	5.6204	5.95845	6.33671	6.13704	-1.66744	-1.54608	5e-05	5e-05	0.000197936	0.000166443
ADAMTS16	5.32095	4.12124	3.53711	0.948735	1.18113	0.64224	0.195333	0.420065	0.475746	-2.22716	-3.5723	5e-05	5e-05	0.000197936	0.000166443
ADAMTS4	1.67645	1.97154	1.59038	0.648105	0.508301	0.534182	0.427267	0.297218	0.31825	-1.63159	-2.32875	5e-05	5e-05	0.000197936	0.000166443
ADAMTS5	0.693291	0.561733	0.532139	0.0808178	0.10475	0.11329	0.0706553	0.0116947	0.079473	-2.58014	-3.46518	5e-05	5e-05	0.000197936	0.000166443
ADAMTS6	2.27936	2.03474	2.05557	0.580556	0.801268	0.632505	0.4304	0.439422	0.519013	-1.66092	-2.19734	5e-05	5e-05	0.000197936	0.000166443
ADAMTSL1	10.1357	9.24254	8.89371	17.8312	20.771	16.9524	18.5163	17.7895	16.0806	0.974535	0.889821	5e-05	5e-05	0.000197936	0.000166443
ADAMTSL5	0.761864	0.638664	1.15412	2.06818	2.06977	2.31785	1.65729	1.44122	1.26731	1.33747	0.773128	5e-05	0.0002	0.000197936	0.000605945
ADAR	41.8527	41.2678	38.7802	52.7878	49.7191	48.7051	109.908	96.3624	81.918	0.310866	1.24131	0.0005	5e-05	0.00161548	0.000166443
ADARB1	17.652	17.5053	16.3295	10.3376	10.8572	10.7086	8.34409	8.7878	8.81602	-0.690492	-0.988584	5e-05	5e-05	0.000197936	0.000166443
ADAT2	1.3113	1.45217	1.49695	0.949045	0.987562	1.1228	0.649891	0.605247	0.912878	-0.477744	-0.97462	0.00035	5e-05	0.00117471	0.000166443
ADCK2	19.3361	20.937	19.6102	26.2832	28.5129	30.3528	41.1172	42.6828	43.4098	0.507834	1.08698	5e-05	5e-05	0.000197936	0.000166443
ADCK3	5.60354	5.72266	5.5102	10.8196	11.7355	11.4733	15.9238	15.2475	12.5037	1.01516	1.37522	5e-05	5e-05	0.000197936	0.000166443
ADCK4	9.18964	10.6218	9.28381	10.9396	11.421	12.5329	13.2655	12.3684	13.2542	0.262175	0.418545	0.01665	5e-05	0.0355856	0.000166443
ADCY3	21.4704	20.7037	21.8757	16.5897	17.229	16.0968	15.3286	16.546	16.0155	-0.359706	-0.419467	0.0027	0.00265	0.00726699	0.00636319
ADCY9	3.85355	4.10887	4.38944	4.94553	5.53433	5.12542	5.15499	5.55998	5.11782	0.337306	0.358187	0.0007	0.00015	0.00218486	0.000464738
ADD1	63.0157	62.2012	60.4216	74.3202	72.6334	72.2887	80.9887	77.7383	77.0878	0.24003	0.345158	0.00715	5e-05	0.0170615	0.000166443
ADD3	19.236	18.3015	18.791	24.1237	22.5516	23.0587	29.1307	27.42	28.2977	0.307997	0.591022	0.0009	5e-05	0.00274059	0.000166443
ADGRA3	16.8071	15.5017	16.3675	13.7599	13.5351	14.4665	10.062	10.6392	12.0464	-0.221046	-0.57183	0.0185	5e-05	0.0389545	0.000166443
ADGRB2	3.51886	4.27003	2.84344	5.86749	6.72964	5.56772	7.29078	6.19621	6.5139	0.772692	0.911606	5e-05	5e-05	0.000197936	0.000166443
ADGRE5	55.024	59.6617	56.7445	42.6731	44.2081	46.1907	40.6701	40.4976	41.5456	-0.365415	-0.48233	0.00015	5e-05	0.000547161	0.000166443
ADGRG1	50.5842	55.0724	56.1098	35.5369	38.908	36.7664	34.3229	35.2462	36.1846	-0.540609	-0.613204	5e-05	5e-05	0.000197936	0.000166443
ADGRG6	2.45178	2.5458	2.5359	0.86301	1.17519	0.941824	0.607642	0.755001	0.459329	-1.33799	-2.04782	5e-05	5e-05	0.000197936	0.000166443
ADGRV1	1.77843	1.77521	1.28238	0.531894	0.589533	0.50594	0.840364	0.893468	0.801745	-1.57128	-0.931506	5e-05	5e-05	0.000197936	0.000166443
ADI1	43.9114	47.7209	50.4225	39.2897	41.2206	39.4017	28.5188	33.9556	34.4349	-0.244472	-0.551741	0.01105	5e-05	0.0249933	0.000166443
ADK	48.5033	49.5495	50.965	40.0355	34.155	38.1339	30.6998	34.2463	33.9611	-0.407813	-0.591337	5e-05	5e-05	0.000197936	0.000166443
ADM	19.629	21.7975	18.1323	23.226	24.8485	24.0695	50.0985	38.957	35.5514	0.276565	1.065	0.0077	5e-05	0.0182195	0.000166443
ADPGK	37.0255	38.2049	36.8974	22.6842	24.2713	24.5341	28.8414	27.651	30.9192	-0.649339	-0.359247	5e-05	0.0013	0.000197936	0.00334842
ADPRHL1	0.758205	0.790628	0.94715	0.505027	0.417335	0.313223	0.202515	0.238488	0.401226	-1.01441	-1.56732	0.002	0.00045	0.00556987	0.00127331
ADRA1D	10.4192	13.6053	15.2326	8.80044	9.30659	8.4832	8.88288	10.6848	9.63859	-0.562057	-0.426675	5e-05	0.00035	0.000197936	0.00100991
ADRBK1	30.4296	31.2559	34.2708	36.2001	38.6914	39.0253	40.0272	40.4752	40.6164	0.247531	0.335973	0.00725	0.00015	0.0172814	0.000464738
ADRBK2	2.04698	1.97548	1.80403	2.71422	2.5255	2.49039	2.91138	3.02586	2.88895	0.407862	0.599164	0.00025	5e-05	0.000868145	0.000166443
ADRM1	145.99	151.481	160.357	108.181	115.917	126.207	116.253	116.537	129.918	-0.386194	-0.335997	5e-05	0.00205	0.000197936	0.00504878
ADSL	66.4246	63.8261	74.9138	42.2966	45.383	44.9885	39.3351	39.6104	44.5965	-0.62896	-0.73178	5e-05	5e-05	0.000197936	0.000166443
ADSSL1	0.562503	0.812205	0.450877	1.16835	1.55138	1.82987	1.20191	0.662995	1.23454	1.31738	0.763651	5e-05	0.0089	0.000197936	0.018866
AEN	15.3832	15.1395	17.1716	8.53978	8.26937	9.78853	6.95861	7.2069	8.81641	-0.842516	-1.05332	5e-05	5e-05	0.000197936	0.000166443
AFAP1	33.637	33.9458	30.3841	40.3376	39.5274	39.134	41.2906	40.4555	40.5468	0.280583	0.319974	0.002	0.00035	0.00556987	0.00100991
AFAP1L1	2.98519	2.26867	2.44271	1.87891	1.95784	1.75922	1.32081	1.18752	1.36214	-0.459827	-0.991707	0.0004	5e-05	0.00132307	0.000166443
AFAP1L2	2.56488	2.76306	2.35483	0.886432	1.01526	1.07306	0.412093	0.147183	0.360046	-1.36886	-3.06298	5e-05	5e-05	0.000197936	0.000166443
AFF1	3.66626	4.03034	3.39218	4.74089	4.57969	3.88925	4.83071	4.69223	4.29766	0.252511	0.31772	0.01205	0.00095	0.0269557	0.00251086
AFMID	11.8476	11.3429	12.5088	9.0886	9.62648	9.97106	8.99945	8.27462	7.9666	-0.315542	-0.500146	0.02165	0.00105	0.0446844	0.00275688
AFP	3.51059	3.73507	4.9933	1.56115	0.94327	1.1052	1.06741	1.17652	1.31825	-1.76156	-1.78065	5e-05	5e-05	0.000197936	0.000166443
AGA	7.68283	8.33316	7.71474	12.2146	13.1344	13.5626	12.6179	12.1529	12.1505	0.713444	0.637697	5e-05	5e-05	0.000197936	0.000166443
AGAP2-AS1	11.3148	12.5414	13.281	9.1023	10.2237	10.4072	8.25462	9.19514	9.93998	-0.32079	-0.439229	0.0122	0.00165	0.0272452	0.00414201
AGAP3	32.5597	33.8478	34.0575	49.9827	54.6237	54.1362	71.2944	69.1133	69.9181	0.659996	1.06593	5e-05	5e-05	0.000197936	0.000166443
AGAP6	7.80574	8.05118	7.93916	6.61086	6.73393	6.57759	6.32389	5.82878	5.69761	-0.256334	-0.414777	0.0218	0.0014	0.0449099	0.00357518
AGK	19.5713	18.0471	20.7932	23.5456	23.6658	24.0592	30.9129	32.363	34.129	0.287052	0.737739	0.002	5e-05	0.00556987	0.000166443
AGL	5.32552	4.64605	4.69535	6.37572	6.24105	5.6401	7.6362	8.20482	8.05995	0.315874	0.704503	0.0014	5e-05	0.00404886	0.000166443
AGO2	13.414	13.2813	10.1691	7.89909	8.72461	6.7691	7.25353	7.49409	9.00135	-0.656164	-0.634363	5e-05	5e-05	0.000197936	0.000166443
AGO3	5.71652	6.1389	5.32663	3.71405	4.3395	4.32324	4.14401	4.35632	5.33122	-0.473265	-0.312939	5e-05	0.01595	0.000197936	0.0317143
AGO4	3.39619	3.32346	3.19574	4.39211	4.1	4.14315	5.46584	5.44253	4.78476	0.349714	0.662392	0.0011	5e-05	0.00326912	0.000166443
AGPAT3	25.0024	24.5823	24.9459	29.1034	28.2119	29.5616	28.2735	29.9031	30.4694	0.22114	0.250223	0.01525	0.0043	0.0330038	0.00978044
AGPAT4	4.31049	4.03516	3.76505	6.02624	5.86991	5.97958	6.44753	5.75213	5.89195	0.56172	0.579039	5e-05	5e-05	0.000197936	0.000166443
AGPAT5	25.0949	25.4302	22.2477	16.0797	15.158	14.09	13.0319	11.5251	13.1998	-0.683006	-0.946663	5e-05	5e-05	0.000197936	0.000166443
AGPS	29.875	29.4588	27.5548	22.061	22.529	21.1109	21.8421	21.9287	23.9464	-0.403254	-0.359645	5e-05	0.00065	0.000197936	0.00177874
AGRN	23.1312	22.6757	20.404	45.1133	47.5906	46.457	135.611	114.773	92.1607	1.07161	2.37115	5e-05	5e-05	0.000197936	0.000166443
AGT	0.593612	0.87873	0.526613	1.09801	1.84648	1.35977	4.56569	3.60062	2.78988	1.10652	2.45443	5e-05	5e-05	0.000197936	0.000166443
AGTRAP	17.1656	16.4424	15.0154	23.6032	21.1871	25.2174	29.7284	25.9353	24.2794	0.525863	0.717323	5e-05	5e-05	0.000197936	0.000166443
AHCY	102.663	105.686	113.384	76.275	80.8712	86.1513	61.6536	67.5709	73.5648	-0.403142	-0.665882	5e-05	5e-05	0.000197936	0.000166443
AHCYL2	9.23669	8.89897	8.40602	12.8687	12.832	12.8111	14.9876	15.6792	15.5972	0.537041	0.80163	5e-05	5e-05	0.000197936	0.000166443
AHDC1	5.48533	5.71131	5.25613	7.41315	8.07837	7.73834	11.211	11.4716	10.9905	0.49765	1.03327	5e-05	5e-05	0.000197936	0.000166443
AHNAK	65.7064	66.8674	62.3053	96.809	101.521	87.0787	116.466	117.419	111.453	0.55045	0.82543	5e-05	5e-05	0.000197936	0.000166443
AHNAK2	5.43608	5.23479	4.62765	10.7242	11.9322	10.6437	12.7951	12.2322	12.1291	1.12213	1.28022	5e-05	5e-05	0.000197936	0.000166443
AHSA1	99.8402	106.554	119.736	77.1667	77.5694	85.2545	63.8444	71.981	76.2413	-0.44247	-0.62093	5e-05	5e-05	0.000197936	0.000166443
AIF1L	80.6873	78.5298	79.0001	204.33	196.09	203.6	195.15	196.688	197.481	1.34232	1.30677	5e-05	5e-05	0.000197936	0.000166443
AIG1	29.8245	29.8448	28.1494	35.0947	35.8126	38.9334	37.0255	36.782	35.7815	0.322813	0.319503	0.0018	0.0013	0.00505973	0.00334842
AIM1	12.8981	13.0947	11.2653	9.31367	9.00292	8.80836	9.94745	10.0509	11.2279	-0.457934	-0.254795	5e-05	0.01955	0.000197936	0.0378479
AK4	24.7173	23.4055	18.2448	34.8319	34.1805	31.3763	54.7663	52.2634	52.7938	0.597046	1.26793	5e-05	5e-05	0.000197936	0.000166443
AK5	2.99994	3.51564	3.45081	5.74236	5.61359	5.36551	5.89357	6.42758	6.84817	0.746558	0.943656	5e-05	5e-05	0.000197936	0.000166443
AK9	1.76496	1.8762	1.85267	3.21425	3.31279	2.66921	3.1769	2.88522	2.92513	0.743233	0.710067	5e-05	5e-05	0.000197936	0.000166443
AKAP1	20.5189	19.4467	21.2425	15.6829	15.7635	17.4057	13.4661	14.1923	14.0247	-0.325302	-0.55426	0.00065	5e-05	0.00204277	0.000166443
AKAP11	10.4939	10.2833	8.92549	8.89396	8.79934	7.97942	7.98304	8.24163	8.2051	-0.210357	-0.281953	0.0217	0.00915	0.0447736	0.0193274
AKAP12	63.8526	63.5373	59.9135	75.5354	75.6932	70.3587	100.642	92.9579	78.9635	0.242498	0.541215	0.00735	5e-05	0.017482	0.000166443
AKAP13	13.2932	14.0447	11.6151	9.51423	9.33103	8.75622	10.2632	9.88654	9.39457	-0.496989	-0.398854	5e-05	0.00015	0.000197936	0.000464738
AKAP6	4.26956	4.24143	3.37409	1.40805	1.48319	1.31692	1.58448	1.91107	1.87917	-1.49789	-1.14489	5e-05	5e-05	0.000197936	0.000166443
AKAP8	14.5814	14.3302	14.802	11.0799	11.2914	10.5402	10.137	10.8273	11.0396	-0.40949	-0.449834	5e-05	5e-05	0.000197936	0.000166443
AKT1	51.9807	57.8923	60.0651	61.8284	64.8935	70.6289	63.4085	63.9867	65.9033	0.215753	0.185821	0.01895	0.0235	0.0397881	0.0444991
ALAS1	19.4825	17.6202	20.8906	15.448	13.9134	16.2074	13.891	14.6058	14.912	-0.34784	-0.417899	0.0006	0.00045	0.00189825	0.00127331
ALDH16A1	16.436	16.7332	17.398	12.9216	14.2699	16.0166	9.96848	12.232	12.5352	-0.2269	-0.541784	0.021	5e-05	0.0435193	0.000166443
ALDH1A3	64.0425	63.1713	70.3881	25.7813	24.3242	23.7522	19.7228	20.643	22.7312	-1.41978	-1.64695	5e-05	5e-05	0.000197936	0.000166443
ALDH1L2	0.148909	0.218627	0.209635	0.552786	0.568413	0.608935	0.89894	0.800779	0.732408	1.58381	2.07515	5e-05	5e-05	0.000197936	0.000166443
ALDH3A2	21.5682	18.753	17.0029	27.4856	25.9843	27.0891	25.7284	23.7775	22.4725	0.490904	0.328422	5e-05	0.0002	0.000197936	0.000605945
ALDH5A1	4.82235	4.69427	4.42595	8.76921	8.72949	8.24	7.63453	8.21394	6.87231	0.884443	0.704516	5e-05	5e-05	0.000197936	0.000166443
ALDH6A1	3.26151	2.85115	3.03395	4.35736	5.03457	4.88722	4.7466	4.53841	4.06691	0.642601	0.545738	5e-05	5e-05	0.000197936	0.000166443
ALDH7A1	22.8961	21.4883	22.1951	30.7786	32.0868	31.4998	27.9304	27.5101	26.8714	0.503177	0.306023	5e-05	0.00035	0.000197936	0.00100991
ALDH9A1	21.7461	22.7668	23.005	29.5811	29.8611	29.6674	31.0577	29.9607	30.1713	0.400311	0.433601	5e-05	5e-05	0.000197936	0.000166443
ALDOA	776.79	777.147	827.476	1021.3	1022.23	1082.73	1257.4	1227.65	1213.64	0.39262	0.635197	5e-05	5e-05	0.000197936	0.000166443
ALG10	1.98605	1.77949	1.83426	1.52969	1.46179	1.28027	1.05407	1.43968	1.46086	-0.390548	-0.50184	0.00985	0.0081	0.0225997	0.0173323
ALG14	10.9934	11.4525	11.9092	7.10431	8.63621	9.48326	8.4903	8.59247	8.03271	-0.44574	-0.451947	0.00075	0.004	0.00232175	0.00915987
ALG3	63.892	61.4755	70.7503	42.0874	39.169	42.6824	33.3559	40.2171	40.9028	-0.662093	-0.776678	5e-05	5e-05	0.000197936	0.000166443
ALG5	27.1406	32.9235	28.9734	21.1666	21.0753	20.3006	18.177	15.3029	15.5986	-0.509576	-0.859322	5e-05	5e-05	0.000197936	0.000166443
ALKBH1	4.66945	5.62694	4.60588	3.75473	3.458	3.61837	3.52751	4.07263	3.36786	-0.460352	-0.442232	0.0004	0.00205	0.00132307	0.00504878
ALKBH3	20.3597	21.3183	22.3634	14.2148	14.3038	14.4523	15.1624	16.7179	16.9745	-0.575645	-0.390505	5e-05	0.0014	0.000197936	0.00357518
ALKBH8	8.62831	8.26288	9.14814	4.72915	5.28529	4.26176	2.97337	3.24241	3.02824	-0.86708	-1.4941	5e-05	5e-05	0.000197936	0.000166443
ALPK1	2.3432	2.31075	2.13129	3.05579	2.85482	3.11967	3.38076	2.85717	3.16453	0.412371	0.470638	0.0005	0.0001	0.00161548	0.000319383
ALPK2	11.226	11.2939	10.1357	16.5119	16.4492	15.4985	19.4323	18.6295	17.9271	0.569452	0.77781	5e-05	5e-05	0.000197936	0.000166443
ALPK3	1.81249	1.49271	1.07062	0.557849	0.651554	0.607701	1.02612	1.01118	0.902191	-1.26791	-0.573987	5e-05	5e-05	0.000197936	0.000166443
ALYREF	141.422	150.597	178.843	104.074	101.611	102.726	86.3513	98.8849	102.282	-0.61045	-0.711651	5e-05	5e-05	0.000197936	0.000166443
AMD1	55.559	53.3514	56.9538	24.8481	24.5335	26.3056	20.1196	22.3457	25.3089	-1.13188	-1.29119	5e-05	5e-05	0.000197936	0.000166443
AMDHD2	4.313	5.21649	5.78918	7.99556	9.25922	8.47113	10.244	10.6081	8.63999	0.747931	0.945037	5e-05	5e-05	0.000197936	0.000166443
AMFR	59.3903	59.5845	65.4967	74.5464	70.5902	73.6697	76.8262	78.0217	77.6587	0.246256	0.333874	0.0056	0.00025	0.0137573	0.000741708
AMIGO1	4.23284	4.24379	2.54671	5.97372	6.44786	6.43266	5.82031	6.29997	5.95561	0.774328	0.713505	5e-05	5e-05	0.000197936	0.000166443
AMIGO2	19.6982	18.5856	22.8219	6.71118	6.37074	6.84243	4.52895	4.66808	5.20813	-1.61677	-2.08472	5e-05	5e-05	0.000197936	0.000166443
AMMECR1	11.2734	12.108	10.8913	4.08183	3.6551	3.51023	4.7219	5.26305	5.26156	-1.6075	-1.16858	5e-05	5e-05	0.000197936	0.000166443
AMN1	3.49392	3.20918	2.72531	4.65266	4.09422	3.65565	4.09539	4.2648	4.76128	0.395548	0.476843	0.0042	0.0006	0.0106952	0.00165223
AMOT	7.0271	6.38764	6.37637	13.9641	14.1541	12.5312	16.7019	16.7637	17.0468	1.03838	1.35179	5e-05	5e-05	0.000197936	0.000166443
AMOTL2	21.2797	21.5249	22.4027	33.2248	33.4643	33.1146	33.0654	34.5197	36.0901	0.61406	0.668965	5e-05	5e-05	0.000197936	0.000166443
AMZ2P1	2.10901	1.54274	1.94036	3.10763	3.06751	2.88315	3.58847	3.19924	3.1022	0.695846	0.822565	5e-05	5e-05	0.000197936	0.000166443
ANAPC1	11.6827	12.2351	11.4135	8.0612	8.45291	8.52257	7.65136	8.3189	8.15066	-0.496904	-0.550662	5e-05	5e-05	0.000197936	0.000166443
ANAPC13	23.8496	20.9315	21.9578	34.6566	34.4536	37.6248	33.8538	33.5888	32.8012	0.677434	0.586913	5e-05	0.0001	0.000197936	0.000319383
ANAPC16	26.2084	25.2679	24.4599	30.9075	30.4353	29.9435	33.914	32.5777	33.8305	0.265611	0.401781	0.01525	0.00025	0.0330038	0.000741708
ANAPC5	45.9721	48.2211	47.4761	36.0045	35.6007	38.2086	31.1989	35.7847	34.5549	-0.367468	-0.4805	0.0001	5e-05	0.000376394	0.000166443
ANGPTL6	1.91883	1.40103	0.921178	2.58131	2.53498	2.08851	6.68839	4.69172	3.15636	0.764541	1.77719	0.0174	5e-05	0.0369558	0.000166443
ANK1	2.4976	2.42535	2.19677	1.22373	1.04413	1.11344	1.12661	1.1216	0.941703	-1.07424	-1.1583	5e-05	5e-05	0.000197936	0.000166443
ANK2	1.58478	1.62248	1.26317	1.98393	2.03236	1.90308	3.12069	3.09846	2.67239	0.40503	0.99202	0.001	5e-05	0.00300636	0.000166443
ANK3	9.00521	8.96243	7.33948	2.00618	2.02848	1.78196	1.54392	1.46048	1.46877	-2.12129	-2.50017	5e-05	5e-05	0.000197936	0.000166443
ANKDD1A	1.03088	1.00731	0.880015	0.565484	0.709559	0.689132	0.665215	0.656785	0.560038	-0.571158	-0.632785	0.006	0.00985	0.0146071	0.02066
ANKIB1	26.5132	25.4435	23.9774	30.6576	29.2231	28.2756	35.7718	35.8078	31.4082	0.215316	0.439654	0.0181	5e-05	0.0382644	0.000166443
ANKLE2	22.6064	22.8012	23.5996	19.2601	19.1653	19.5261	14.9915	15.6093	16.0786	-0.251901	-0.563961	0.0073	5e-05	0.017385	0.000166443
ANKRA2	7.74336	7.51359	6.47771	9.86762	10.0573	10.6492	12.4412	11.963	12.1762	0.492313	0.751073	5e-05	5e-05	0.000197936	0.000166443
ANKRD1	19.834	21.4377	24.6311	10.4288	9.01386	8.82904	8.8948	12.5659	13.8581	-1.22098	-0.899903	5e-05	5e-05	0.000197936	0.000166443
ANKRD12	11.9044	11.3174	11.3788	16.9642	15.4107	14.6184	16.3173	14.7436	13.6365	0.441658	0.369394	5e-05	0.0001	0.000197936	0.000319383
ANKRD18B	1.01183	1.02185	1.32975	0.742867	0.564449	0.476335	0.234484	0.299284	0.342512	-0.9151	-1.94047	5e-05	5e-05	0.000197936	0.000166443
ANKRD24	0.41349	0.186136	0.162254	0.665194	0.772133	0.736239	0.99209	0.861916	0.648557	1.51243	1.71577	5e-05	5e-05	0.000197936	0.000166443
ANKRD36BP1	1.39826	1.68868	1.42644	3.04361	2.26672	2.07085	1.58261	2.25226	2.79362	0.709643	0.554472	0.00015	0.00535	0.000547161	0.0119455
ANKRD45	0.298493	0.158795	0.456788	0.835511	0.900086	0.885518	1.7006	1.64391	1.3859	1.51979	2.37158	5e-05	5e-05	0.000197936	0.000166443
ANKRD50	16.5	16.0715	13.4963	18.7665	19.9133	18.2191	23.122	20.4109	20.1179	0.304642	0.46642	0.0006	5e-05	0.00189825	0.000166443
ANKRD52	22.327	22.5594	20.4176	17.3259	17.0174	16.8813	12.6744	15.7111	15.713	-0.350335	-0.566442	0.0002	5e-05	0.000710741	0.000166443
ANKRD9	3.34616	5.94892	9.74645	10.0424	10.378	8.99064	7.11217	8.59419	10.5993	0.627208	0.466224	5e-05	0.00025	0.000197936	0.000741708
ANKS1B	4.85647	3.81602	3.89401	1.49492	1.6495	1.70587	1.55134	2.02127	1.82609	-1.37344	-1.2189	5e-05	5e-05	0.000197936	0.000166443
ANLN	94.523	93.9076	98.079	70.3113	65.1291	66.9074	45.2616	54.6366	60.8142	-0.501746	-0.834102	5e-05	5e-05	0.000197936	0.000166443
ANO8	5.33943	5.41928	5.05507	6.72367	7.78763	7.35377	8.63906	9.4	7.7098	0.467446	0.703326	0.01375	0.0002	0.030157	0.000605945
ANP32A	90.9684	92.4184	98.6599	66.1443	64.7145	62.5561	72.6057	72.6765	68.645	-0.544235	-0.398814	5e-05	0.00015	0.000197936	0.000464738
ANP32B	129.828	134.962	156.015	115.351	116.424	117.176	76.616	84.9923	93.2268	-0.270127	-0.723588	0.00235	5e-05	0.0064389	0.000166443
ANTXR2	10.9637	9.73757	11.1924	8.54741	7.91498	7.24754	4.81737	4.82724	5.80005	-0.427779	-1.04616	0.0003	5e-05	0.00102298	0.000166443
ANXA2	2855.61	2845.05	3017.93	1510.21	1564.62	1663.16	1662.72	1772.42	1872.63	-0.87982	-0.715989	5e-05	5e-05	0.000197936	0.000166443
ANXA2P2	1.03306	1.16007	1.22942	0.470122	0.565109	0.816301	0.63773	0.630432	0.380679	-0.886352	-1.05362	0.00985	0.00665	0.0225997	0.0144986
ANXA2R	1.4382	0.765006	2.13944	3.61393	4.17877	4.72996	5.12217	3.45509	3.5268	1.52789	1.47884	0.00315	0.00365	0.00831414	0.00845111
ANXA3	11.471	13.382	15.3163	15.4828	15.4954	17.2999	13.4002	18.1017	18.9708	0.265276	0.32941	0.017	0.00205	0.0361934	0.00504878
ANXA4	19.044	19.4473	16.8248	25.2502	26.0375	24.4548	26.1172	26.4831	27.968	0.453404	0.542513	5e-05	5e-05	0.000197936	0.000166443
ANXA9	0.422648	0.490544	0.274378	0.77359	1.23118	0.68358	0.952309	1.0216	0.925447	1.17871	1.28772	0.00135	0.00055	0.00392312	0.00152766
AP1S2	32.3356	33.195	30.7	23.0201	22.2497	24.2012	23.6013	24.0835	26.7581	-0.470085	-0.370361	5e-05	0.0006	0.000197936	0.00165223
AP1S3	2.82242	2.31612	2.67808	1.57803	1.4093	1.65293	1.1626	0.98507	0.919137	-0.752339	-1.34981	5e-05	5e-05	0.000197936	0.000166443
AP2M1	576.738	593.175	603.176	445.211	456.534	476.97	464.13	482.073	487.912	-0.362941	-0.306104	0.0002	0.00865	0.000710741	0.0183716
AP2S1	173.511	184.129	203.36	152.592	148.304	165.138	135.39	141.543	149.858	-0.267566	-0.394471	0.0039	0.0002	0.0100277	0.000605945
AP3M1	27.9335	26.568	27.3345	23.4505	22.201	23.4944	22.7491	21.9235	21.6399	-0.243092	-0.303455	0.00825	0.00455	0.0193377	0.0102956
AP3M2	8.08088	9.028	7.67906	5.98088	6.34201	6.14778	6.72493	6.23541	6.30773	-0.424402	-0.363426	5e-05	0.00275	0.000197936	0.00656972
AP5B1	5.93154	5.8089	5.83979	7.19913	7.37935	7.59655	8.2163	7.91701	7.50367	0.334982	0.427092	0.0006	5e-05	0.00189825	0.000166443
APBA1	1.38139	1.39938	1.59281	2.29076	2.57831	2.49391	1.59276	1.88704	1.80433	0.751475	0.272851	5e-05	0.02245	0.000197936	0.0427819
APBA2	10.7412	10.9136	10.9037	13.6996	13.1312	13.4984	16.2739	18.6102	17.0103	0.308791	0.672545	0.0018	5e-05	0.00505973	0.000166443
APBB1	17.272	17.7532	16.6564	24.1959	23.4383	25.4596	23.5705	22.2052	23.5713	0.500098	0.424183	5e-05	5e-05	0.000197936	0.000166443
APBB2	20.4946	21.0422	20.3778	14.8289	13.7817	13.1913	13.8121	14.2545	15.3298	-0.566711	-0.512704	5e-05	5e-05	0.000197936	0.000166443
APC	16.7321	16.8234	14.502	12.9802	12.6285	11.8793	12.7029	12.2628	13.2333	-0.358333	-0.331227	0.0001	0.00215	0.000376394	0.0052694
APC2	0.580452	0.540427	0.555214	1.2383	1.15015	1.1502	1.36915	1.22293	1.098	1.0781	1.13855	5e-05	5e-05	0.000197936	0.000166443
APCDD1	3.15287	2.66148	2.23299	23.3957	22.9699	23.449	26.5881	23.3889	20.7994	3.11694	3.13668	5e-05	5e-05	0.000197936	0.000166443
APCDD1L	11.2446	14.2368	15.1213	4.39053	3.64531	4.313	2.08636	2.06231	2.56184	-1.7172	-2.59708	5e-05	5e-05	0.000197936	0.000166443
APCDD1L-AS1	5.88646	6.99356	7.23963	2.22006	1.77406	1.79236	1.06205	1.19991	1.27724	-1.79785	-2.50711	5e-05	5e-05	0.000197936	0.000166443
APEX1	94.8775	92.9396	106.291	73.8349	78.5504	82.5198	59.5386	62.4893	65.8931	-0.324268	-0.64622	0.00035	5e-05	0.00117471	0.000166443
APEX2	20.3822	21.6097	24.2118	15.3048	15.7538	16.7583	16.7807	15.6074	16.5829	-0.469391	-0.434984	5e-05	5e-05	0.000197936	0.000166443
API5	60.5222	58.4152	59.3588	44.6434	47.5218	43.162	49.4266	46.9855	51.1408	-0.397824	-0.273044	5e-05	0.01285	0.000197936	0.0261839
APIP	7.52739	8.13407	6.77151	12.8422	10.6008	12.0544	15.4014	11.7716	11.2026	0.662093	0.774569	0.02025	0.0083	0.0421631	0.0177084
APLN	1.53669	0.96811	1.444	8.40931	9.09867	7.89041	25.4693	22.8371	18.9072	2.68525	4.08927	5e-05	5e-05	0.000197936	0.000166443
APLP1	4.63399	5.6609	5.20516	27.3196	27.7762	29.0901	40.1924	40.3655	35.5441	2.44131	2.90505	5e-05	5e-05	0.000197936	0.000166443
APOA1BP	57.2195	61.0193	59.8669	70.1686	73.8134	72.4751	77.8641	79.5731	82.6366	0.281347	0.430744	0.00295	5e-05	0.00786627	0.000166443
APOL1	15.2932	12.3839	12.4176	18.276	16.5903	17.4859	39.0768	34.1029	26.9027	0.384839	1.3197	5e-05	5e-05	0.000197936	0.000166443
APOLD1	3.26299	2.71773	3.09712	4.47557	4.00635	4.01964	4.29674	4.0669	3.60685	0.461687	0.399061	5e-05	0.0003	0.000197936	0.0008766
APOPT1	36.2789	37.8746	42.9927	24.2611	26.1321	27.3012	25.3524	25.5496	26.0456	-0.592428	-0.606362	5e-05	5e-05	0.000197936	0.000166443
APPL2	8.69147	8.15859	8.91657	11.2991	11.3696	9.88311	9.7381	10.4285	10.7561	0.337234	0.263162	0.0012	0.00665	0.00352828	0.0144986
AR	9.59726	9.50925	7.88495	13.7785	14.5166	13.3251	16.5579	15.8353	16.0226	0.624781	0.842975	5e-05	5e-05	0.000197936	0.000166443
ARCN1	100.579	98.4198	95.7164	75.5915	76.1437	74.5281	69.1517	73.0706	77.0695	-0.381319	-0.42647	5e-05	5e-05	0.000197936	0.000166443
ARF4	151.175	143.898	151.816	128.399	124.689	126.707	119.45	126.627	127.152	-0.234696	-0.259855	0.0095	0.01685	0.0218953	0.0332424
ARF5	107.134	115.89	114.951	172.017	176.286	191.785	212.002	211.745	221.319	0.676278	0.93253	5e-05	5e-05	0.000197936	0.000166443
ARFGEF3	4.61223	4.21591	3.22901	13.6845	14.2209	12.6238	13.682	13.7756	13.7494	1.74907	1.773	5e-05	5e-05	0.000197936	0.000166443
ARG2	9.00925	10.5884	9.40467	5.33942	5.56732	6.80985	3.25297	3.93913	4.64189	-0.711067	-1.29323	0.0028	5e-05	0.00750561	0.000166443
ARGLU1	45.7979	48.4678	42.3609	37.0322	37.9215	38.2125	32.6299	32.4112	31.0676	-0.271795	-0.507499	0.0041	5e-05	0.0104768	0.000166443
ARHGAP10	5.23096	5.81661	5.77418	7.25078	7.05397	7.03753	8.15272	7.67671	8.04283	0.343387	0.505007	0.00215	5e-05	0.00595004	0.000166443
ARHGAP11A	26.4617	23.9336	24.721	13.2656	12.8482	12.5769	15.3528	16.8877	18.9516	-0.957139	-0.553205	5e-05	5e-05	0.000197936	0.000166443
ARHGAP18	17.5732	17.7729	16.5323	24.3262	20.8659	21.1962	26.7942	24.7692	23.8725	0.355795	0.540117	0.00045	5e-05	0.00146972	0.000166443
ARHGAP19	7.14902	7.27526	6.96468	5.01501	5.65359	5.17257	4.62271	4.39375	4.43193	-0.433187	-0.669433	5e-05	5e-05	0.000197936	0.000166443
ARHGAP22	7.70607	8.65721	8.76701	12.2726	12.8686	12.4843	11.5221	13.3801	13.1575	0.582283	0.598837	5e-05	5e-05	0.000197936	0.000166443
ARHGAP23	17.4151	19.128	20.4825	14.1213	14.4409	14.0593	12.3908	13.7835	13.9802	-0.420028	-0.506048	5e-05	5e-05	0.000197936	0.000166443
ARHGAP24	4.24463	3.83889	4.29031	2.28478	2.4882	1.97672	1.13647	1.62865	1.59339	-0.874397	-1.50539	5e-05	5e-05	0.000197936	0.000166443
ARHGAP25	0.830465	1.05077	0.664255	0.167565	0.203079	0.114442	0.486209	0.370915	0.541399	-2.39163	-0.864039	5e-05	0.00105	0.000197936	0.00275688
ARHGAP32	8.45683	8.12643	7.90369	5.80824	5.48914	5.2164	5.05274	5.30227	5.51738	-0.568343	-0.625494	5e-05	5e-05	0.000197936	0.000166443
ARHGAP33	4.54725	4.45579	4.2115	5.55221	6.26297	5.73601	6.21036	6.3835	6.15411	0.409443	0.504608	0.0002	5e-05	0.000710741	0.000166443
ARHGAP4	0.340506	0.447544	0.38826	0.867447	0.741503	0.755965	1.00989	0.827674	0.916506	1.00752	1.2273	5e-05	5e-05	0.000197936	0.000166443
ARHGAP42	3.82514	3.81478	3.52189	2.62857	2.57787	2.86699	2.47147	2.49811	2.21901	-0.467317	-0.63479	0.0001	5e-05	0.000376394	0.000166443
ARHGAP5-AS1	6.19884	4.52201	3.85415	2.94517	3.77803	4.36613	3.22959	2.75573	3.8174	-0.394324	-0.572242	0.0129	0.003	0.0285387	0.00709223
ARHGDIA	322.165	338.9	390.098	262.412	276.748	277.828	203.758	230.05	239.994	-0.3636	-0.64159	0.0001	5e-05	0.000376394	0.000166443
ARHGDIB	29.2099	29.7991	31.3399	4.79	3.62222	4.48568	2.211	2.36663	3.86876	-2.80837	-3.4191	5e-05	5e-05	0.000197936	0.000166443
ARHGEF10	16.103	16.0834	15.7862	11.9325	12.0522	12.0776	9.61347	9.92958	11.5446	-0.411719	-0.625869	5e-05	5e-05	0.000197936	0.000166443
ARHGEF25	8.23767	8.3357	7.43892	10.1115	11.2927	10.7857	12.0045	11.0463	9.0791	0.422835	0.420143	5e-05	0.0002	0.000197936	0.000605945
ARHGEF3	6.31366	6.47373	6.22827	8.61624	8.44911	8.15728	8.5	7.41686	7.51879	0.407531	0.301517	0.00015	0.0031	0.000547161	0.00730238
ARHGEF37	3.57509	3.45817	2.40073	9.06142	8.82765	9.08412	10.0761	8.79145	7.78143	1.51559	1.49814	5e-05	5e-05	0.000197936	0.000166443
ARHGEF4	5.32628	4.21604	3.95798	3.20683	2.89858	2.56427	1.63316	1.49192	1.52416	-0.638941	-1.53792	5e-05	5e-05	0.000197936	0.000166443
ARHGEF6	11.1192	10.4889	8.8055	11.766	12.1906	11.8056	26.8058	23.9591	21.7564	0.233719	1.25369	0.01375	5e-05	0.030157	0.000166443
ARID4B	10.7773	11.881	11.0528	14.8003	14.2838	14.0867	18.9089	15.6656	14.6835	0.356832	0.547134	0.0002	5e-05	0.000710741	0.000166443
ARID5B	22.9079	22.0992	18.9577	44.3454	42.1983	38.4068	38.7531	38.1875	35.6728	0.966007	0.816028	5e-05	5e-05	0.000197936	0.000166443
ARL15	5.84815	5.10397	4.34411	3.21811	3.03595	3.28093	2.1189	2.77009	2.73364	-0.681873	-1.00482	5e-05	5e-05	0.000197936	0.000166443
ARL16	38.8531	40.994	45.804	32.6176	32.2844	31.7456	29.1822	27.9712	29.398	-0.378617	-0.537794	0.0004	5e-05	0.00132307	0.000166443
ARL2BP	72.0496	72.5255	73.1037	85.0303	85.2107	84.1268	89.073	91.3238	95.3136	0.224715	0.340953	0.01305	0.0001	0.0288128	0.000319383
ARL4C	63.0787	61.0141	58.6586	35.1546	35.819	36.2375	31.0666	29.8755	27.8746	-0.769428	-1.04098	5e-05	5e-05	0.000197936	0.000166443
ARL5A	14.4092	13.9688	15.558	11.476	11.45	10.0531	10.8616	11.2397	11.2613	-0.413852	-0.397172	5e-05	0.00065	0.000197936	0.00177874
ARL8A	20.1709	19.4618	19.7554	30.2787	30.1191	31.5057	34.5729	34.6745	32.2693	0.629946	0.773471	5e-05	5e-05	0.000197936	0.000166443
ARL8B	25.4086	24.6938	24.4411	28.052	29.4228	30.5772	31.1135	28.3774	30.0463	0.240273	0.264405	0.01015	0.00305	0.0232276	0.00720008
ARMC1	41.1012	41.7471	42.25	34.8151	32.5684	33.2172	27.5093	27.6963	29.5921	-0.314422	-0.560965	0.0005	5e-05	0.00161548	0.000166443
ARMC6	30.2716	28.3613	31.8287	21.4421	21.7556	24.4988	14.8464	18.4282	21.8514	-0.418224	-0.714573	5e-05	5e-05	0.000197936	0.000166443
ARMC8	7.54994	7.86172	7.19796	9.58039	9.63318	9.28746	10.6846	9.32224	9.63024	0.334077	0.390467	0.0017	0.00015	0.00482165	0.000464738
ARMCX2	21.6847	20.2057	19.3443	6.27578	5.84251	6.55282	10.2363	10.3346	11.9258	-1.71354	-0.914056	5e-05	5e-05	0.000197936	0.000166443
ARMCX4	4.63699	4.6024	3.88236	2.67123	2.77071	2.80787	2.29206	2.5117	2.5402	-0.669527	-0.83733	5e-05	5e-05	0.000197936	0.000166443
ARNT2	5.65292	5.60045	5.67059	8.44127	8.28312	8.29774	11.2766	11.4563	12.8486	0.564137	1.07206	5e-05	5e-05	0.000197936	0.000166443
ARNTL2	8.42729	7.73168	7.57967	4.92934	5.00185	4.53716	4.11905	4.32876	4.95067	-0.714337	-0.825168	5e-05	5e-05	0.000197936	0.000166443
ARPC5	85.6228	91.3441	88.2266	112.117	111.712	108.997	120.509	123.552	125.024	0.327723	0.476908	0.0001	5e-05	0.000376394	0.000166443
ARPIN	5.95508	5.68639	4.93292	8.29705	8.63254	8.20025	8.77025	8.5185	8.47033	0.600446	0.636125	0.0001	0.0001	0.000376394	0.000319383
ARRB1	1.1651	1.0011	0.8429	0.481286	0.441854	0.57632	0.162311	0.257749	0.110114	-1.00489	-2.50479	5e-05	5e-05	0.000197936	0.000166443
ARRDC1	9.53065	10.2831	9.58486	15.8826	15.8755	16.4084	14.9083	16.3957	15.1876	0.712282	0.661222	5e-05	5e-05	0.000197936	0.000166443
ARRDC1-AS1	7.66245	8.36073	8.08124	11.4413	13.3419	10.652	10.2389	11.3028	9.47319	0.555885	0.363663	0.00105	0.0242	0.00313602	0.0456209
ARRDC2	7.06178	7.71468	7.46646	5.58227	6.30452	6.32336	5.96696	5.62705	4.92725	-0.288603	-0.429022	0.0115	0.0018	0.025896	0.00448092
ARRDC3	23.2887	18.9971	16.0386	44.6636	43.6742	42.7851	62.9442	57.8633	50.3302	1.16875	1.55299	5e-05	5e-05	0.000197936	0.000166443
ARRDC4	7.7243	5.70794	5.5855	9.3063	9.99423	8.80678	11.8707	11.7778	10.2127	0.5636	0.832287	5e-05	5e-05	0.000197936	0.000166443
ARSA	4.37755	4.2001	3.67864	5.93249	6.51175	6.58038	6.9485	8.16671	6.82545	0.634345	0.840085	5e-05	5e-05	0.000197936	0.000166443
ARSB	7.13758	7.54691	7.12583	5.35842	6.68536	5.39479	4.90126	4.80851	5.65372	-0.322729	-0.505505	0.00985	0.0009	0.0225997	0.0023888
ARSD	4.91226	4.1659	4.04417	8.80259	8.80734	8.5485	10.9202	10.7146	9.83956	0.995252	1.26215	5e-05	5e-05	0.000197936	0.000166443
ARSE	3.12629	2.75907	3.30185	0.774471	1.05913	1.16256	0.889852	1.01848	0.662491	-1.61651	-1.8374	5e-05	5e-05	0.000197936	0.000166443
ARSF	2.51887	2.537	1.8159	5.56173	5.87948	6.07178	11.4524	11.1205	9.29282	1.34967	2.21325	5e-05	5e-05	0.000197936	0.000166443
ARSJ	23.2412	23.3593	22.5506	27.4553	27.0586	26.12	37.4743	36.668	33.8318	0.221634	0.642861	0.01455	5e-05	0.0317015	0.000166443
ASAH1	34.4072	33.0022	34.3154	20.5538	22.734	21.2734	21.6494	22.8371	22.0378	-0.655932	-0.612718	5e-05	5e-05	0.000197936	0.000166443
ASAP1	51.5584	54.1618	54.0353	43.8795	42.4037	38.7145	34.4134	35.708	36.0092	-0.353964	-0.590025	5e-05	5e-05	0.000197936	0.000166443
ASAP3	5.80466	5.55039	5.25891	11.7815	11.5153	10.9696	13.426	13.6507	13.3985	1.0444	1.28464	5e-05	5e-05	0.000197936	0.000166443
ASB1	27.0622	25.8315	24.0725	15.4139	15.6553	14.8953	10.0963	10.1317	11.765	-0.743705	-1.26647	5e-05	5e-05	0.000197936	0.000166443
ASB8	10.094	9.22102	9.56982	10.7874	11.7596	12.0685	11.8938	10.7855	12.2087	0.261106	0.272418	0.0122	0.00605	0.0272452	0.0133252
ASB9	3.91837	3.63674	2.94764	4.80738	4.81989	5.56577	9.00569	7.8659	7.86281	0.532643	1.23575	0.00015	5e-05	0.000547161	0.000166443
ASCC2	24.6054	26.7673	28.3591	20.524	20.2095	20.4708	21.1379	21.7889	21.5949	-0.381522	-0.305371	0.0001	0.006	0.000376394	0.0132262
ASH1L	10.9945	10.5106	8.91789	13.4862	13.3182	12.1517	15.9715	15.0602	14.3857	0.356687	0.578083	0.0003	5e-05	0.00102298	0.000166443
ASIC3	0.413809	0.28282	0.569392	0.593635	0.971208	0.754236	1.34774	1.2345	0.892653	0.873251	1.45667	0.0038	5e-05	0.00979532	0.000166443
ASMTL	4.32721	4.31703	4.7742	6.80444	6.45155	6.6659	6.94178	6.93933	5.03449	0.570138	0.49536	0.0008	0.001	0.00246443	0.00263296
ASNSD1	29.3585	26.4154	29.2041	21.5256	21.3962	22.5626	20.6146	22.2366	21.5214	-0.375938	-0.400643	5e-05	0.00025	0.000197936	0.000741708
ASPH	216.929	205.267	198.971	137.306	131.83	127.371	174.334	162.567	151.384	-0.647635	-0.347258	5e-05	0.0026	0.000197936	0.00625227
ASPHD1	2.42147	2.36585	2.36933	0.773245	0.81143	1.26554	0.337904	0.452666	0.164012	-1.32821	-2.90634	5e-05	5e-05	0.000197936	0.000166443
ASRGL1	3.4401	3.93762	3.57815	7.53126	6.79919	7.05129	4.42463	5.59802	6.17111	0.964675	0.563734	5e-05	5e-05	0.000197936	0.000166443
ASUN	12.9121	12.7285	14.1865	10.7604	10.5845	9.25706	8.5823	9.54458	10.0792	-0.380126	-0.497744	5e-05	0.0001	0.000197936	0.000319383
ATAD3A	29.8059	33.6699	39.2206	22.0757	23.1415	24.6058	17.9024	22.5788	25.0595	-0.556611	-0.647923	5e-05	5e-05	0.000197936	0.000166443
ATAD3B	13.7774	13.3955	19.0413	7.39711	7.083	8.11799	5.87533	7.98125	9.9851	-1.03213	-0.95485	5e-05	5e-05	0.000197936	0.000166443
ATAD5	4.80101	5.27233	4.4917	4.1834	4.15401	3.58155	3.35943	3.31369	3.68891	-0.289251	-0.491203	0.00545	5e-05	0.0134487	0.000166443
ATF3	9.73141	10.5499	8.9496	13.5412	11.4311	12.3291	18.9847	16.637	17.0754	0.351735	0.850229	0.0013	5e-05	0.00378947	0.000166443
ATF4	192.699	204.006	219.336	156.036	149.814	156.28	169.792	172.25	167.129	-0.414728	-0.274876	5e-05	0.01025	0.000197936	0.021417
ATF6B	31.0994	29.9779	29.419	37.9999	40.06	38.7652	42.1583	42.1559	37.7445	0.36842	0.431644	0.00015	5e-05	0.000547161	0.000166443
ATG101	44.8093	47.5965	49.3601	33.3071	36.6624	38.6597	27.5699	28.2658	31.9279	-0.384099	-0.691816	0.00015	5e-05	0.000547161	0.000166443
ATG16L2	3.82181	2.13477	2.76174	4.01553	3.84834	4.08062	4.57272	3.82735	4.60538	0.454223	0.576994	0.0017	0.0002	0.00482165	0.000605945
ATG2A	7.16529	7.1971	6.53155	8.17028	8.24388	8.43059	9.29304	8.94241	8.32246	0.249856	0.346057	0.00935	5e-05	0.0216023	0.000166443
ATG2B	4.1268	4.4792	4.31186	5.81881	6.24253	5.54644	5.34607	5.61515	5.4647	0.446846	0.346607	5e-05	0.00015	0.000197936	0.000464738
ATIC	50.1024	53.0961	58.7701	37.6461	38.6103	40.6061	31.3407	34.7551	38.0502	-0.470902	-0.637107	5e-05	5e-05	0.000197936	0.000166443
ATL2	18.5398	18.7356	16.8195	13.895	14.1379	13.8234	11.6905	11.2035	11.3983	-0.370048	-0.657608	0.00025	5e-05	0.000868145	0.000166443
ATM	15.2508	14.4257	11.9057	11.7436	11.2224	10.1093	10.9027	11.0789	10.4367	-0.330212	-0.359158	0.0005	0.00065	0.00161548	0.00177874
ATN1	45.1749	48.1294	46.5685	55.8469	60.2013	55.757	61.1322	64.1315	58.0196	0.296658	0.38996	0.00075	5e-05	0.00232175	0.000166443
ATOH8	0.480647	0.47733	0.66475	1.42857	1.60906	1.58261	2.01711	1.70795	1.76984	1.50955	1.75967	5e-05	5e-05	0.000197936	0.000166443
ATP10A	0.108308	0.128047	0.036834	1.27672	1.33726	1.43155	2.96166	2.81981	2.40459	3.88836	4.9052	5e-05	5e-05	0.000197936	0.000166443
ATP10D	8.38078	8.58345	8.2304	5.38114	5.34898	5.36042	3.9181	4.43274	4.32529	-0.646904	-0.991002	5e-05	5e-05	0.000197936	0.000166443
ATP11A	3.37889	3.34156	3.20333	2.40429	2.39003	2.33905	1.86125	1.83542	1.98511	-0.476306	-0.804547	5e-05	5e-05	0.000197936	0.000166443
ATP11B	24.8965	23.9934	20.8278	18.5738	18.9282	16.4084	16.7994	16.5204	16.8742	-0.370961	-0.47401	0.0001	5e-05	0.000376394	0.000166443
ATP13A3	37.9796	36.4041	34.6822	25.7703	25.6876	24.1023	22.1833	22.7025	23.9044	-0.529502	-0.664925	5e-05	5e-05	0.000197936	0.000166443
ATP1B1	44.3699	44.6398	47.0331	30.3803	28.3348	29.6679	30.5155	29.0109	29.4448	-0.62222	-0.61265	5e-05	0.0001	0.000197936	0.000319383
ATP2B4	21.9818	21.1448	18.373	27.6851	27.3461	25.3722	33.612	34.0604	31.573	0.386679	0.690423	5e-05	5e-05	0.000197936	0.000166443
ATP5A1	115.322	123.394	115.357	152.893	155.701	162.211	149.561	152.69	156.996	0.411083	0.375223	5e-05	5e-05	0.000197936	0.000166443
ATP5B	355.977	359.631	375.736	300.503	300.845	320.273	259.307	267.05	278.551	-0.24386	-0.43921	0.0063	5e-05	0.0152728	0.000166443
ATP5C1	129.871	120.286	128.835	103.797	102.174	104.98	94.7257	100.113	99.6874	-0.28548	-0.363772	0.0021	0.0006	0.00582507	0.00165223
ATP5F1	107.494	109.926	116.649	82.9403	79.6153	84.8702	81.1644	84.4532	84.2043	-0.43315	-0.419246	5e-05	0.0003	0.000197936	0.0008766
ATP5G1	149.158	150.197	171.739	101.497	113.485	128.449	86.8777	86.6334	90.1416	-0.455995	-0.837376	5e-05	5e-05	0.000197936	0.000166443
ATP5SL	33.1131	32.6778	33.9628	23.4621	26.8323	29.346	22.36	22.3162	24.8418	-0.32487	-0.520984	0.00095	5e-05	0.0028763	0.000166443
ATP6AP1L	0.862995	1.16305	0.851073	1.58848	1.2535	1.59733	1.49964	1.74213	1.31522	0.625711	0.663457	0.00175	0.0013	0.0049465	0.00334842
ATP6AP2	98.3281	92.5998	90.1009	122.682	124.611	122.356	146.859	141.049	133.509	0.395438	0.584531	5e-05	5e-05	0.000197936	0.000166443
ATP6V0A2	5.2586	5.70686	5.18054	4.66275	4.16454	4.13297	2.5724	3.67736	3.39538	-0.317082	-0.743303	0.00245	5e-05	0.00667833	0.000166443
ATP6V0C	116.048	114.104	127.743	135.58	144.519	142.093	130.236	136.92	143.977	0.238363	0.200069	0.0123	0.0185	0.0273991	0.0361075
ATP6V0D1	76.7196	75.7697	75.5669	92.3527	95.8372	98.3449	94.8754	93.2196	99.703	0.329321	0.335667	0.00025	0.0001	0.000868145	0.000319383
ATP6V0E2	28.2336	27.6399	30.0127	48.6421	54.1415	54.318	90.193	91.4433	96.0459	0.8712	1.69294	5e-05	5e-05	0.000197936	0.000166443
ATP6V1A	15.8908	14.644	13.2662	20.0565	18.8217	19.6156	22.3763	21.3156	23.166	0.41732	0.610134	5e-05	5e-05	0.000197936	0.000166443
ATP6V1B1-AS1	2.56669	2.86735	2.44032	1.63389	1.28298	0.828579	0.756664	0.888872	0.756368	-1.07202	-1.71298	0.0067	0.0004	0.0161243	0.00114289
ATP6V1B2	43.4928	45.1305	44.1526	28.4371	30.4985	32.3653	31.0591	29.6928	30.3042	-0.540292	-0.544166	5e-05	5e-05	0.000197936	0.000166443
ATP6V1C1	30.3311	31.4428	30.1383	25.0776	24.5066	24.0965	25.092	24.883	24.1106	-0.31897	-0.311063	0.0002	0.0039	0.000710741	0.00896053
ATP6V1F	197.724	194.202	213.018	242.126	254.213	268.999	276.858	286.553	294.666	0.339295	0.504306	0.00025	5e-05	0.000868145	0.000166443
ATP8B1	1.91823	2.16443	2.11841	3.91403	4.20807	4.15946	3.98085	4.26188	4.25643	0.985905	1.01124	5e-05	5e-05	0.000197936	0.000166443
ATP9A	21.9725	22.4978	17.5515	31.791	31.2178	30.6763	34.1908	33.821	32.2347	0.595044	0.692705	5e-05	5e-05	0.000197936	0.000166443
ATP9B	1.81429	1.52201	1.66373	2.25364	2.1779	2.24146	2.39486	2.46625	2.40149	0.416399	0.538549	0.0015	0.00015	0.00430607	0.000464738
ATRNL1	0.464558	0.370958	0.121552	4.19475	4.33083	3.97494	2.32933	2.9374	2.77242	3.70722	3.07035	5e-05	5e-05	0.000197936	0.000166443
ATXN10	35.9852	34.217	35.2787	39.8784	41.1118	43.0493	38.7825	40.4031	41.9978	0.233818	0.20021	0.0127	0.01535	0.0281811	0.0305953
ATXN7L2	2.14901	2.40681	2.7405	1.51928	2.27838	1.77145	1.7399	1.81631	1.7395	-0.389722	-0.462345	0.01225	0.0133	0.0273338	0.0269962
AUP1	73.6046	76.8574	82.9521	56.5557	61.22	65.1107	52.8344	50.9274	56.0048	-0.351944	-0.546926	0.0042	0.0001	0.0106952	0.000319383
AURKA	82.7704	84.6592	93.9389	61.5176	59.5186	64.1956	55.5025	61.6987	71.9091	-0.496753	-0.466857	5e-05	5e-05	0.000197936	0.000166443
AURKB	60.7002	61.0006	71.4756	48.929	48.0298	53.1191	29.5851	33.3306	42.7781	-0.364207	-0.870028	0.0001	5e-05	0.000376394	0.000166443
AUTS2	12.2656	11.4678	12.0339	21.1699	20.2139	20.9886	18.6834	20.0108	19.9892	0.802267	0.714311	5e-05	5e-05	0.000197936	0.000166443
AVEN	10.9361	9.36828	13.4259	5.3626	6.02537	3.36802	4.89612	6.02889	7.22908	-1.19274	-0.89375	5e-05	5e-05	0.000197936	0.000166443
AXIN1	8.78151	9.51922	9.42925	10.9452	11.302	11.497	10.6062	11.1794	11.1266	0.283193	0.247176	0.0052	0.00945	0.0129088	0.01991
AXL	114.574	116.594	128.588	92.2762	91.6905	88.6728	53.7377	60.1403	72.3461	-0.400024	-0.949979	5e-05	5e-05	0.000197936	0.000166443
AZGP1	1.73956	1.3401	1.59089	2.67964	2.2145	2.77257	2.46111	2.74487	1.7403	0.715015	0.572648	0.00165	0.01305	0.00468888	0.026538
AZIN1	70.1025	67.1535	66.3438	57.8845	54.1138	52.9882	47.5113	44.9371	49.3582	-0.303388	-0.521811	0.0006	5e-05	0.00189825	0.000166443
AZIN1-AS1	1.1104	0.472427	0.226481	1.40028	2.07687	2.28567	1.70896	1.00123	3.11501	1.67134	1.68687	0.0008	0.0011	0.00246443	0.00287267
AZIN2	1.57361	1.57759	1.28741	0.901778	0.753509	0.683133	1.12066	0.945938	0.519361	-0.924574	-0.779409	0.0003	0.0046	0.00102298	0.0104016
B3GALT6	19.8688	21.0645	24.2327	16.5643	17.1788	17.6711	13.8225	15.6089	16.9773	-0.341953	-0.489724	0.00045	5e-05	0.00146972	0.000166443
B3GNT5	8.7438	7.65397	7.79783	4.68984	4.24841	4.12965	5.33902	4.95606	5.2129	-0.888717	-0.641734	5e-05	5e-05	0.000197936	0.000166443
B3GNT9	26.9064	29.9327	30.3028	37.9347	39.879	41.1263	40.7058	41.3359	38.9584	0.448796	0.47357	0.0001	5e-05	0.000376394	0.000166443
B3GNTL1	8.36652	8.50145	8.31574	5.47299	6.16255	5.53114	3.57558	6.4333	4.40373	-0.55288	-0.805159	5e-05	5e-05	0.000197936	0.000166443
B4GALNT1	21.3703	23.1127	24.7405	15.5525	16.1909	15.074	13.974	14.6261	15.3387	-0.564217	-0.655766	5e-05	5e-05	0.000197936	0.000166443
B4GALT1	41.2924	41.8976	39.6313	60.2331	61.2189	59.3398	49.8243	50.8102	53.1469	0.557768	0.32432	5e-05	0.00025	0.000197936	0.000741708
BAALC	3.63825	2.39716	1.57087	10.9708	12.4491	9.85512	18.0641	16.8417	12.5641	2.12918	2.64175	5e-05	5e-05	0.000197936	0.000166443
BACE2	8.91729	9.70582	9.52534	10.8114	11.2998	11.9862	11.3145	11.6082	11.4015	0.276606	0.286171	0.003	0.0015	0.00798833	0.00380249
BAG3	69.1781	73.3826	74.7101	49.3056	50.1153	50.5654	53.1254	57.7225	57.0894	-0.534664	-0.371572	5e-05	0.00025	0.000197936	0.000741708
BAG4	6.08287	5.29364	6.70648	4.19177	3.8495	3.93314	2.98087	3.53733	3.17766	-0.594679	-0.899192	0.00015	5e-05	0.000547161	0.000166443
BAHCC1	0.791977	0.649196	0.592567	0.407799	0.574881	0.380356	0.325839	0.269673	0.263895	-0.577312	-1.24272	5e-05	5e-05	0.000197936	0.000166443
BAIAP2	15.3539	18.2087	16.2719	12.1505	11.9877	12.7408	10.5591	11.903	10.4396	-0.434345	-0.598983	5e-05	5e-05	0.000197936	0.000166443
BAIAP2-AS1	8.17381	8.63585	8.08976	11.5343	12.5538	12.2177	12.9244	13.1281	12.2898	0.544088	0.622825	5e-05	5e-05	0.000197936	0.000166443
BAIAP2L1	0.948677	1.12155	1.27258	2.32228	2.21164	2.28962	2.11682	2.16217	2.25133	1.02946	0.966094	0.0033	0.00665	0.00864796	0.0144986
BAK1	13.1358	13.1169	14.6048	8.78109	9.59835	10.8537	8.99687	8.60381	9.83334	-0.482996	-0.574635	5e-05	5e-05	0.000197936	0.000166443
BANF1	177.196	178.887	203.499	141.67	147.599	159.348	128.394	129.581	143.768	-0.318865	-0.478077	0.0016	5e-05	0.0045605	0.000166443
BASP1	12.1413	14.0169	16.7572	28.3476	27.5039	27.8659	25.3896	27.5792	32.3408	0.964032	0.991213	5e-05	5e-05	0.000197936	0.000166443
BBC3	2.16222	2.49893	1.86888	3.18248	3.007	2.54895	3.46461	3.23678	2.56811	0.420284	0.505402	0.0139	0.0042	0.0304456	0.00957617
BBS1	5.31787	5.71972	5.01265	7.82691	8.11607	7.39569	9.18772	7.46688	7.40623	0.540127	0.584092	5e-05	5e-05	0.000197936	0.000166443
BBS2	24.2281	20.8574	20.1671	44.5673	47.5581	46.2034	46.5461	45.6467	39.3827	1.08399	1.01178	5e-05	5e-05	0.000197936	0.000166443
BBS4	11.972	12.0947	11.2016	8.69463	9.02953	10.2875	7.72759	9.42833	8.92394	-0.332345	-0.435436	0.0016	5e-05	0.0045605	0.000166443
BBS5	2.77228	2.6195	3.82038	3.8927	3.94843	3.66835	3.80119	3.83734	3.57986	0.321211	0.284254	0.01225	0.01745	0.0273338	0.034277
BBX	19.9457	20.4357	17.8017	24.5843	23.6979	21.2632	28.4977	28.8931	26.6171	0.257355	0.529925	0.0052	5e-05	0.0129088	0.000166443
BCAM	50.3145	46.3925	44.106	134.798	143.947	146.333	135.026	120.741	110.572	1.59395	1.3794	5e-05	5e-05	0.000197936	0.000166443
BCAR3	32.7853	33.5294	38.3997	20.2133	20.4416	20.7629	16.1352	16.7226	20.3249	-0.769731	-0.977431	5e-05	5e-05	0.000197936	0.000166443
BCAS3	5.63426	6.17213	5.56856	8.924	9.57538	8.0565	8.13537	7.62502	7.25297	0.612023	0.405463	5e-05	0.0003	0.000197936	0.0008766
BCAT1	29.7748	27.4854	26.0524	15.0787	13.1771	14.1305	14.9116	15.8555	15.3267	-0.974937	-0.853962	5e-05	5e-05	0.000197936	0.000166443
BCCIP	90.3454	92.9501	97.9706	59.7776	57.8212	60.4535	62.9822	63.1799	63.7225	-0.659635	-0.566813	5e-05	5e-05	0.000197936	0.000166443
BCHE	4.74583	3.44411	3.66625	0.839376	1.37593	1.09368	0	0.0503496	0.136842	-1.84118	-5.98498	5e-05	0.00075	0.000197936	0.002025
BCKDHA	24.575	23.8232	22.8422	32.0613	36.6003	36.6728	37.9	36.942	35.7739	0.564209	0.634791	5e-05	5e-05	0.000197936	0.000166443
BCKDHB	8.323	9.2147	7.02646	11.8598	12.471	14.0513	10.894	11.1978	12.6865	0.643879	0.501633	5e-05	0.0005	0.000197936	0.00139794
BCKDK	26.0675	27.592	28.7308	34.0587	34.2348	34.6585	34.3215	31.9849	31.0374	0.321425	0.240615	0.00065	0.0065	0.00204277	0.0141927
BCL2L11	3.60661	3.83466	3.23665	5.06946	4.73977	5.00331	5.61745	4.68143	4.14532	0.472188	0.43586	0.0004	0.00025	0.00132307	0.000741708
BCL2L12	23.8992	26.6056	29.4193	16.5493	20.0672	20.7317	15.3089	16.102	18.8998	-0.478882	-0.667765	0.0011	0.0001	0.00326912	0.000319383
BCL3	15.1334	15.3437	15.171	19.9176	18.0981	18.2877	19.3048	21.5013	20.8778	0.302667	0.434339	0.00325	5e-05	0.0085491	0.000166443
BCL6	13.5531	11.9422	13.3378	21.3333	22.2123	19.7717	23.0016	21.1978	19.8925	0.705313	0.722855	5e-05	5e-05	0.000197936	0.000166443
BCL9	9.2404	8.38306	7.94562	12.151	12.1247	11.8788	13.5596	13.6099	13.3226	0.499775	0.66324	5e-05	5e-05	0.000197936	0.000166443
BCOR	8.91694	8.64299	8.16982	11.6226	11.024	10.7643	11.7972	11.3414	10.8048	0.376881	0.399694	5e-05	5e-05	0.000197936	0.000166443
BCR	6.86695	7.54618	7.766	8.32552	9.04082	9.21254	8.85064	8.86913	8.22095	0.261078	0.226016	0.00695	0.01065	0.0166383	0.0221472
BCRP2	1.38882	1.53922	1.09216	1.8136	1.61759	2.12154	2.22544	1.46019	1.63552	0.46593	0.404471	0.0079	0.02395	0.0186295	0.0452015
BCS1L	11.2316	13.067	15.0458	10.3732	10.2687	11.5058	9.67071	10.4756	9.19957	-0.291443	-0.423	0.01315	0.002	0.0289997	0.00493859
BCYRN1	3689.19	3790.6	4546.12	2262.44	2329.3	2515.67	2119.19	2576.6	2499.82	-0.75875	-0.740957	5e-05	5e-05	0.000197936	0.000166443
BDH1	4.4883	3.6277	3.98122	3.26294	3.13381	3.29037	2.64243	2.78741	2.52155	-0.320536	-0.605397	0.0103	5e-05	0.0235139	0.000166443
BDH2	2.54681	2.23017	2.00046	3.90361	3.72617	3.97998	3.38988	2.52439	2.60573	0.776526	0.330113	5e-05	0.01645	0.000197936	0.0325755
BEAN1	0.406639	0.400761	0.207415	2.28129	2.70795	3.09558	2.49436	1.74206	1.55948	2.994	2.51382	5e-05	5e-05	0.000197936	0.000166443
BEGAIN	0.223398	0.0528141	0.253237	0.704073	1.49022	0.812979	1.27279	1.39001	1.30335	2.50589	2.90518	5e-05	5e-05	0.000197936	0.000166443
BEND3	1.20603	1.16389	1.11602	1.00602	0.854355	0.952403	0.591181	0.429636	0.544989	-0.309552	-1.15464	0.0245	5e-05	0.0497748	0.000166443
BEND5	0.392037	0.372116	0.477117	2.12985	2.02628	1.83114	6.08602	4.20176	3.90922	2.27008	3.5157	5e-05	5e-05	0.000197936	0.000166443
BEX1	1.30967	2.03601	2.67142	0.448721	0.412082	0.286135	0.258398	0.0918846	0.3328	-2.39128	-3.13894	0.00105	0.0097	0.00313602	0.0203779
BGN	1.40099	1.25679	1.68151	7.25727	7.18277	7.64673	3.52146	2.24364	3.12887	2.34765	1.03537	5e-05	0.0002	0.000197936	0.000605945
BHLHE40	34.2934	33.7748	30.9745	42.3015	45.8242	41.4992	72.8691	68.7265	61.9597	0.38822	1.0393	5e-05	5e-05	0.000197936	0.000166443
BHLHE41	17.1879	15.9342	16.5635	22.9664	22.5866	21.8521	38.4069	34.1065	31.6515	0.44003	1.06797	5e-05	5e-05	0.000197936	0.000166443
BICD1	20.3061	19.2834	15.1172	25.2401	25.5397	23.1054	30.2011	30.4297	25.1938	0.433568	0.649674	5e-05	5e-05	0.000197936	0.000166443
BID	15.9054	13.9855	16.629	11.6119	12.5649	11.2075	7.10245	7.47544	7.28081	-0.394739	-1.08964	0.0002	5e-05	0.000710741	0.000166443
BIRC2	44.6064	41.0966	50.0026	29.9919	30.8942	30.7943	33.9131	30.4786	31.6551	-0.565795	-0.498671	5e-05	5e-05	0.000197936	0.000166443
BIRC3	4.31248	4.05315	4.15223	2.38889	2.20549	2.36478	3.38997	3.13975	3.49427	-0.847003	-0.320531	5e-05	0.0103	0.000197936	0.0215078
BIRC5	69.5053	71.671	79.1072	50.5202	49.3113	54.5231	47.1612	49.6761	55.3754	-0.513113	-0.533273	5e-05	5e-05	0.000197936	0.000166443
BLM	5.88674	6.24121	7.05542	3.49804	3.26626	3.55977	3.41097	3.91919	4.26624	-0.893844	-0.726179	5e-05	5e-05	0.000197936	0.000166443
BLMH	39.1209	38.9888	39.7768	30.2201	28.8766	29.8966	26.3859	25.532	26.5918	-0.40563	-0.586456	5e-05	5e-05	0.000197936	0.000166443
BLOC1S6	32.1708	32.6398	30.7352	24.944	22.6491	23.4275	23.8375	24.3762	25.4896	-0.427955	-0.374463	5e-05	0.0005	0.000197936	0.00139794
BLVRA	44.6437	45.3245	47.4798	56.0685	53.9478	62.2162	50.9546	56.0252	56.0489	0.325471	0.24624	0.0012	0.00605	0.00352828	0.0133252
BMP1	44.1551	47.2913	40.4508	23.7273	23.6154	25.8395	17.0168	16.9435	16.8783	-0.849849	-1.37542	5e-05	5e-05	0.000197936	0.000166443
BMP4	0.448908	0.4776	0.45795	4.07721	4.85159	3.83871	1.56958	1.75825	1.56928	3.20508	1.82261	5e-05	5e-05	0.000197936	0.000166443
BMPER	0.439151	0.347114	0.358439	0.806155	0.722926	0.732868	1.55468	1.7524	1.51463	0.982592	2.07457	5e-05	5e-05	0.000197936	0.000166443
BMPR1B	3.13938	2.47912	2.40801	3.7363	3.74622	3.55477	4.35214	3.98492	3.8174	0.459541	0.598641	0.00015	5e-05	0.000547161	0.000166443
BMS1	18.1731	17.9231	17.3505	13.289	13.4201	12.6023	11.1644	10.7673	11.7264	-0.443153	-0.667147	5e-05	5e-05	0.000197936	0.000166443
BNIP3	254.098	232.635	209.971	289.741	291.797	297.976	520.567	478.252	430.095	0.336161	1.0363	0.0002	5e-05	0.000710741	0.000166443
BNIP3L	45.214	39.8242	36.5824	48.596	48.9306	48.5294	62.3741	56.1636	55.1159	0.264134	0.513825	0.00305	5e-05	0.00809541	0.000166443
BOD1L1	12.4177	13.015	11.8566	15.242	14.9482	13.9236	15.8989	14.6569	14.0847	0.242468	0.259591	0.00675	0.00285	0.016227	0.00678029
BOP1	56.841	60.8894	73.5243	37.77	41.9785	40.4662	29.7423	37.654	41.7315	-0.669882	-0.809477	5e-05	5e-05	0.000197936	0.000166443
BORA	5.05384	5.04086	5.73459	3.18854	2.83096	2.76181	2.88021	2.61208	3.1966	-0.850088	-0.865353	0.013	0.0178	0.0287167	0.0349071
BRAF	4.2853	4.51201	3.46112	6.7984	6.59067	6.10274	9.40328	9.11856	9.04096	0.669094	1.16895	5e-05	5e-05	0.000197936	0.000166443
BRAT1	25.1058	25.2991	25.1025	18.9877	19.7019	22.9316	19.1102	20.2517	20.6479	-0.293191	-0.33142	0.002	0.00235	0.00556987	0.00571167
BRCA1	18.8384	19.1743	18.9674	16.5432	15.7527	16.3078	11.7634	13.555	14.0036	-0.229392	-0.535121	0.0147	5e-05	0.0319756	0.000166443
BRCA2	3.13881	3.1683	3.02154	1.92437	1.74388	1.51644	1.56609	1.45775	1.63427	-0.847411	-1.00192	5e-05	5e-05	0.000197936	0.000166443
BRD3	10.1773	10.3076	9.29292	16.8805	16.8012	16.4506	12.8072	12.8418	13.3505	0.751502	0.389217	5e-05	0.00095	0.000197936	0.00251086
BRD4	28.5286	30.6591	32.3527	24.2666	22.8159	22.47	20.6999	21.9076	22.4015	-0.396306	-0.493769	5e-05	5e-05	0.000197936	0.000166443
BRD7	81.411	75.8385	84.1893	95.4367	97.3042	92.402	96.5205	92.3976	90.2555	0.240028	0.209505	0.0084	0.0116	0.0196579	0.0239335
BRE	27.0878	26.7959	24.8789	19.0061	21.6578	21.2291	21.3847	19.6909	20.7203	-0.347734	-0.35	0.00085	0.00435	0.00260391	0.0098839
BRF2	10.3894	10.0621	10.6693	6.05026	6.83639	7.05063	6.63725	5.76148	7.19811	-0.642411	-0.667258	5e-05	5e-05	0.000197936	0.000166443
BRI3BP	5.24183	7.09733	5.52927	4.34634	3.95839	3.13449	2.74942	3.16194	4.8884	-0.643424	-0.726414	0.0028	0.00285	0.00750561	0.00678029
BRINP1	0.061239	0.0434387	0.0208259	6.03572	5.67592	5.87262	1.60488	1.64948	1.29063	7.13041	5.17848	0.0026	0.0026	0.0070408	0.00625227
BRIX1	49.6288	49.252	63.1288	46.2116	42.3274	42.9506	33.3671	33.2764	39.2164	-0.301131	-0.613923	0.00235	5e-05	0.0064389	0.000166443
BRMS1	55.0598	57.0717	68.8541	47.711	46.8172	51.5229	41.6461	44.8504	44.7334	-0.309402	-0.463778	0.001	5e-05	0.00300636	0.000166443
BRSK1	8.1379	7.98044	8.21577	10.0102	10.1724	9.9254	11.3305	10.4179	11.7539	0.307167	0.46128	0.00415	5e-05	0.0105882	0.000166443
BSDC1	31.1365	30.3061	26.7449	37.2269	40.3379	38.7093	46.1408	42.5948	39.29	0.398884	0.537786	5e-05	5e-05	0.000197936	0.000166443
BST2	12.9045	8.55837	6.66238	18.7738	11.6818	13.4718	298.943	199.93	127.473	0.643255	4.47702	5e-05	5e-05	0.000197936	0.000166443
BTBD11	1.5963	1.7852	1.66458	1.29125	1.06921	1.08933	0.254011	0.279996	0.438057	-0.548655	-2.37604	0.0003	5e-05	0.00102298	0.000166443
BTBD2	43.0626	41.9746	43.2061	59.9738	64.1322	62.3875	55.2125	57.6417	51.4174	0.540242	0.3572	5e-05	5e-05	0.000197936	0.000166443
BTBD8	0.61017	0.70324	0.311217	0.871301	0.960049	1.04891	2.04264	1.39712	1.13896	0.826091	1.49484	0.0145	5e-05	0.0316186	0.000166443
BTBD9	4.23197	3.76154	3.78809	5.22762	5.29847	4.87594	5.57847	5.31253	5.48724	0.386585	0.475245	5e-05	5e-05	0.000197936	0.000166443
BTF3	469.461	466.536	520.263	403.844	400.374	407.182	373.542	370.926	385.177	-0.265593	-0.366398	0.00315	0.0006	0.00831414	0.00165223
BTG1	13.7488	14.7731	16.1693	19.7322	19.9559	19.9236	16.8072	18.0457	16.2824	0.415605	0.194329	5e-05	0.0215	0.000197936	0.0412104
BTG2	1.95736	1.64004	1.54761	6.81223	7.10307	7.8044	16.8738	14.9352	12.9814	2.07776	3.12194	5e-05	5e-05	0.000197936	0.000166443
BTN2A1	20.4746	20.6592	22.1511	16.332	15.4821	15.4908	17.6659	18.4205	16.9476	-0.419872	-0.254944	0.0001	0.02505	0.000376394	0.0470143
BTN3A2	13.7288	12.654	11.9009	15.9657	15.1748	15.2517	19.622	17.4422	16.4506	0.277152	0.483208	0.00455	5e-05	0.0114695	0.000166443
BTN3A3	6.11034	6.05282	5.01146	7.16365	6.6618	8.19094	11.3288	9.77545	7.5644	0.3583	0.739196	0.0018	5e-05	0.00505973	0.000166443
BUB1	32.4565	32.3944	35.2102	25.7645	24.0478	24.8026	23.8958	26.4033	28.3309	-0.423346	-0.347729	5e-05	0.00095	0.000197936	0.00251086
BUB1B	24.8595	23.8698	25.9069	13.2469	11.4091	13.2326	15.7455	16.2757	19.1268	-0.978112	-0.545198	5e-05	5e-05	0.000197936	0.000166443
BUB3	109.301	105.986	112.489	82.5467	79.1344	85.4	68.4342	71.9487	75.1781	-0.407726	-0.604614	5e-05	5e-05	0.000197936	0.000166443
BYSL	32.0782	29.8077	33.1501	24.2118	22.9391	25.92	18.3956	21.2054	23.4212	-0.379177	-0.592614	0.00015	5e-05	0.000547161	0.000166443
BZW1	112.205	110.567	107.087	90.5408	82.8608	83.6898	91.2179	87.0534	94.433	-0.359568	-0.274512	5e-05	0.0181	0.000197936	0.0354004
BZW2	79.0772	75.5625	77.7403	38.7813	43.0456	41.6013	32.7369	31.9142	34.1842	-0.912814	-1.23339	5e-05	5e-05	0.000197936	0.000166443
C10orf107	0.486225	0.193974	0.371982	0.859726	0.598309	1.12366	1.03903	0.778675	0.806027	1.29494	1.31824	0.0082	0.0065	0.0192409	0.0141927
C10orf11	1.13496	2.52421	3.78827	6.50942	7.42673	6.67406	8.67034	9.22945	9.45636	1.46854	1.87705	5e-05	5e-05	0.000197936	0.000166443
C10orf2	17.4955	18.0939	21.5551	13.9057	13.1999	12.244	9.00215	9.11575	10.0582	-0.538266	-1.02014	5e-05	5e-05	0.000197936	0.000166443
C10orf32	9.865	9.20545	9.45311	13.2659	11.9783	12.9807	12.2448	10.5559	11.4109	0.422359	0.262332	0.00015	0.01035	0.000547161	0.0215985
C11orf24	34.7532	40.1679	41.8921	26.8588	27.4117	28.0695	28.7342	26.5889	30.9123	-0.504538	-0.437851	5e-05	5e-05	0.000197936	0.000166443
C11orf45	1.45557	1.34173	1.12357	1.93595	2.07572	1.74562	2.18434	2.18524	2.04128	0.554216	0.709344	0.0002	5e-05	0.000710741	0.000166443
C11orf58	40.2515	41.389	42.0848	35.2107	34.4078	35.3415	34.5895	31.768	33.4188	-0.237301	-0.310371	0.00875	0.004	0.020369	0.00915987
C11orf63	7.61814	8.29587	8.22397	6.45843	5.26328	6.12198	6.62437	5.5921	6.31673	-0.435891	-0.381193	0.00025	0.0029	0.000868145	0.00688802
C11orf70	2.0908	3.43303	2.62708	5.80362	6.7994	6.3997	8.77384	3.95038	4.8112	1.22117	1.10524	0.00035	0.00175	0.00117471	0.00436637
C11orf98	148.138	153.912	164.521	126.313	116.967	125.515	98.117	92.7032	99.5158	-0.339278	-0.684373	0.00465	5e-05	0.0116926	0.000166443
C12orf10	29.5565	30.2337	33.4345	24.3983	26.3664	25.6851	18.4085	20.0508	21.0389	-0.2862	-0.647866	0.006	5e-05	0.0146071	0.000166443
C12orf43	9.30503	7.21967	10.1643	6.95269	6.73663	6.73593	5.57368	6.393	6.37632	-0.385892	-0.541016	0.0014	0.0001	0.00404886	0.000319383
C12orf45	11.3267	8.62924	14.9971	6.37035	6.88403	5.98899	4.62707	5.8277	9.57672	-0.861056	-0.803148	0.00015	0.00025	0.000547161	0.000741708
C12orf49	11.7495	13.1365	12.0971	10.4093	10.4569	9.38907	9.68355	9.62379	10.8052	-0.28968	-0.296502	0.00225	0.0071	0.00619183	0.0153853
C12orf60	0.836555	1.26073	1.27995	0.622406	0.228613	0.842439	0.417142	0.38249	0.750561	-0.99587	-1.12339	0.01285	0.01375	0.0284614	0.0278066
C14orf132	0.702845	0.94557	0.593462	3.98346	4.51644	3.95398	3.39643	3.22284	2.95377	2.47382	2.09427	5e-05	5e-05	0.000197936	0.000166443
C14orf166	146.99	146.043	162.864	105.787	106.554	108.534	92.2814	95.7962	101.869	-0.506697	-0.652921	5e-05	5e-05	0.000197936	0.000166443
C14orf28	0.611761	0.50626	0.508549	1.21789	0.931822	1.04867	1.10369	0.873658	0.734979	0.975509	0.737698	5e-05	0.00275	0.000197936	0.00656972
C14orf80	7.92425	10.1501	14.7467	7.9857	8.05058	8.89005	6.45629	7.08	6.53091	-0.396951	-0.709782	0.00085	5e-05	0.00260391	0.000166443
C15orf39	8.8374	9.78541	10.0426	4.75521	5.47552	5.21984	6.37308	6.33677	6.02839	-0.891651	-0.613325	5e-05	5e-05	0.000197936	0.000166443
C15orf52	27.9021	28.8088	30.2271	11.6324	11.7073	12.42	14.5158	15.8374	17.3	-1.28165	-0.867414	5e-05	5e-05	0.000197936	0.000166443
C15orf54	2.92284	3.33523	4.04077	0.197517	0.290159	0.226238	0.1629	0.0972356	0.17619	-3.85059	-4.56093	5e-05	5e-05	0.000197936	0.000166443
C16orf45	3.44113	3.27241	2.64074	9.83835	9.93857	9.77658	4.50239	3.46446	4.00029	1.65963	0.35538	5e-05	0.0085	0.000197936	0.018094
C16orf58	15.3599	13.9687	14.5442	18.5668	20.9971	21.104	20.673	21.0644	17.8141	0.467607	0.440811	5e-05	5e-05	0.000197936	0.000166443
C16orf62	3.1152	3.28803	2.32064	8.3465	9.17634	8.64386	9.02817	9.17174	8.2714	1.58469	1.60139	5e-05	5e-05	0.000197936	0.000166443
C16orf86	0.597449	0.254236	0.365661	1.06759	1.32341	1.48696	1.78738	1.14826	1.23813	1.67156	1.77761	0.00035	0.00025	0.00117471	0.000741708
C16orf91	11.4598	9.32196	11.6025	6.7637	8.07448	10.5366	7.34763	8.23468	8.78139	-0.351897	-0.41056	0.0102	0.0145	0.0233218	0.029153
C17orf51	8.78701	10.0319	9.15664	7.47254	7.11906	7.59677	4.2553	4.91528	5.19588	-0.334363	-0.961462	0.0004	5e-05	0.00132307	0.000166443
C17orf53	4.92017	4.4562	5.34266	4.12564	3.82522	3.90049	3.53769	3.24197	4.17238	-0.312631	-0.426483	0.0116	0.00345	0.0260813	0.00804185
C18orf25	3.90372	3.64913	3.46938	4.46775	4.35914	4.37414	5.03206	4.52903	4.88781	0.260234	0.390544	0.0177	0.0002	0.0375207	0.000605945
C19orf24	57.9282	70.1452	93.5376	41.7437	50.4533	53.9499	46.2618	55.9927	60.0068	-0.60061	-0.449711	5e-05	5e-05	0.000197936	0.000166443
C19orf48	53.8535	59.6587	69.2772	39.5864	42.7415	45.7962	27.6861	29.2023	36.1296	-0.512641	-0.974601	5e-05	5e-05	0.000197936	0.000166443
C19orf53	135.819	153.209	163.849	117.657	112.696	124.31	117.393	121.993	128.211	-0.35267	-0.300994	5e-05	0.00675	0.000197936	0.0146947
C19orf57	2.13882	1.71411	1.89864	4.04216	3.97396	4.11316	4.15421	3.74704	3.90265	1.07647	1.03724	5e-05	5e-05	0.000197936	0.000166443
C19orf66	8.08956	7.5189	5.7971	10.5166	10.4284	10.2562	27.8496	25.2715	17.8184	0.543616	1.7286	5e-05	5e-05	0.000197936	0.000166443
C1orf109	11.8043	11.8483	13.2365	10.1773	8.7274	7.79397	10.2584	8.61718	9.6534	-0.466427	-0.370766	5e-05	0.00275	0.000197936	0.00656972
C1orf159	7.42368	8.69518	8.6364	5.9025	5.19198	6.02577	4.95317	4.3905	4.84326	-0.532031	-0.803173	5e-05	5e-05	0.000197936	0.000166443
C1orf174	20.6996	23.4785	23.0796	14.6018	15.3159	14.9415	15.1694	15.3653	17.5049	-0.584296	-0.485475	5e-05	5e-05	0.000197936	0.000166443
C1orf21	2.26764	2.25456	2.04038	3.94153	4.21499	4.32532	4.46535	3.9671	4.52664	0.927496	0.981629	5e-05	5e-05	0.000197936	0.000166443
C1orf216	17.8461	18.0816	18.2069	21.0225	22.0554	21.8388	21.5353	22.3946	20.6247	0.262039	0.253969	0.00625	0.00535	0.0151627	0.0119455
C1orf226	3.02922	2.95053	2.79745	6.88465	7.15167	6.80752	8.69001	8.17153	7.5683	1.24779	1.47681	5e-05	5e-05	0.000197936	0.000166443
C1QL1	17.7151	16.0585	22.3292	46.111	49.1337	46.335	65.7921	72.3381	63.7528	1.33547	1.84737	5e-05	5e-05	0.000197936	0.000166443
C1QTNF1	16.8367	15.7612	11.7701	23.8506	27.4785	26.8717	26.7948	23.3558	21.479	0.817664	0.691036	5e-05	5e-05	0.000197936	0.000166443
C1QTNF6	0.560073	0.563026	0.443503	1.32917	1.2487	1.03195	1.11045	0.884459	1.37919	1.20429	1.10686	5e-05	0.0002	0.000197936	0.000605945
C1R	5.36099	5.16206	5.05908	10.9028	10.7781	12.7478	21.3728	18.7453	13.6839	1.14372	1.78777	5e-05	5e-05	0.000197936	0.000166443
C1RL	4.42243	4.09608	3.13055	9.27567	8.35531	8.19254	10.7326	9.14121	7.98734	1.14847	1.25804	5e-05	5e-05	0.000197936	0.000166443
C1S	3.43795	3.20236	2.59504	5.35111	5.17553	5.45625	11.9002	9.77711	7.7539	0.79129	1.67211	5e-05	5e-05	0.000197936	0.000166443
C20orf194	4.7422	4.83525	4.04879	5.44679	5.76377	5.8656	5.77469	5.93839	5.18574	0.325596	0.310535	0.0012	0.00115	0.00352828	0.00299077
C20orf27	42.4441	40.7986	53.2686	29.6241	30.9232	33.0629	24.7308	27.9973	31.3944	-0.544283	-0.698457	5e-05	5e-05	0.000197936	0.000166443
C21orf33	8.01072	6.2818	8.21985	9.24698	10.4143	9.70657	10.4478	8.64164	10.1078	0.38352	0.375114	0.0018	0.00175	0.00505973	0.00436637
C21orf58	4.75144	4.79325	4.99555	7.07996	7.05588	6.79439	7.66731	7.21804	6.56629	0.525537	0.561037	5e-05	5e-05	0.000197936	0.000166443
C21orf59	41.0172	48.1538	46.2885	34.6376	35.0299	38.6076	34.3779	36.5743	37.0649	-0.32316	-0.326602	0.0009	0.0033	0.00274059	0.00771957
C22orf46	7.57979	7.28156	7.00795	10.0639	10.2099	9.67678	11.3269	9.99776	9.80887	0.453677	0.509562	5e-05	5e-05	0.000197936	0.000166443
C2CD2L	8.44602	8.98765	9.22515	7.00878	7.13786	7.43596	6.61073	6.50535	6.3246	-0.304744	-0.455534	0.00375	0.0001	0.00967964	0.000319383
C2CD4C	0.251133	0.334005	0.192159	1.23441	1.56661	1.46044	0.572298	0.691772	0.644148	2.45481	1.29569	5e-05	0.0001	0.000197936	0.000319383
C2orf42	5.45815	5.07436	5.35217	6.76301	6.73235	7.11162	6.83831	5.90906	6.49891	0.375497	0.276944	0.0013	0.01425	0.00378947	0.028703
C2orf47	13.5655	13.2551	15.8503	8.74653	11.2567	12.354	9.86773	9.56295	11.8557	-0.399164	-0.447718	0.01835	0.0098	0.0387064	0.0205748
C2orf69	8.58494	8.63821	7.82468	7.08238	6.6233	6.90139	6.76062	6.5683	7.21591	-0.281546	-0.28591	0.0081	0.0222	0.0190299	0.042373
C2orf72	0.180511	0.26889	0.423577	0.485296	0.772308	0.514214	0.617028	0.712877	0.390528	1.02121	0.978755	0.0005	0.00125	0.00161548	0.0032304
C2orf81	1.15838	1.00543	1.05736	1.97877	1.47852	1.80107	2.006	1.53821	1.36818	0.707028	0.60884	0.00025	0.003	0.000868145	0.00709223
C3AR1	0.921371	1.01798	1.55453	0.607916	0.611562	0.353101	0.575441	0.357487	0.50049	-1.1517	-1.28537	0.00035	0.0002	0.00117471	0.000605945
C3orf14	5.77089	3.73473	4.97734	7.67978	6.36845	7.38316	8.50781	7.41503	9.75483	0.565369	0.826158	0.0231	0.001	0.0473009	0.00263296
C3orf33	1.8431	2.12433	1.91941	2.55927	2.77626	2.6583	2.4246	2.55085	2.98059	0.441393	0.434557	0.0092	0.01215	0.0212817	0.0249353
C3orf58	2.2527	2.04957	2.00067	2.90557	2.66855	2.51024	4.89425	5.0679	4.37281	0.359109	1.18544	0.00775	5e-05	0.0183215	0.000166443
C3orf67	1.38767	0.780006	1.12188	0.918445	0.710497	0.559223	0.537011	0.480601	0.740187	-0.588171	-0.904123	0.00835	0.00035	0.0195478	0.00100991
C4orf19	0.283973	0.245496	0.235398	1.01984	1.34248	1.33879	0.969955	1.09134	1.34295	2.27468	2.15405	5e-05	5e-05	0.000197936	0.000166443
C4orf3	24.5504	23.1776	18.5241	35.561	34.8011	36.0704	55.6099	46.5695	41.0887	0.683901	1.11268	5e-05	5e-05	0.000197936	0.000166443
C4orf48	30.2911	95.3334	125.71	121.584	143.239	130.06	85.2006	124.352	128.01	0.651817	0.425546	5e-05	0.0002	0.000197936	0.000605945
C5	2.4498	1.83568	2.55811	5.00987	4.93253	4.27665	3.15486	3.27638	3.65804	1.055	0.559998	5e-05	5e-05	0.000197936	0.000166443
C5AR1	0.259523	0.429524	0.205927	0.989814	0.900899	0.718479	0.739306	0.926083	0.407502	1.54369	1.21173	5e-05	0.0011	0.000197936	0.00287267
C5orf22	10.545	9.96484	10.7219	9.12973	8.23517	8.76996	7.88109	7.73153	9.3844	-0.257038	-0.321257	0.0112	0.0064	0.0252764	0.0140023
C5orf30	7.65115	7.67688	7.27213	6.23306	4.78742	6.22423	4.86196	3.74254	4.78685	-0.390179	-0.755032	0.00055	5e-05	0.00175814	0.000166443
C5orf42	5.1113	5.11878	4.13855	6.31723	6.38802	5.67098	6.58175	6.74491	6.22535	0.354918	0.444394	5e-05	5e-05	0.000197936	0.000166443
C6orf1	18.4108	17.0982	15.9477	19.3541	24.0413	28.5694	22.9546	19.3295	20.6452	0.483932	0.290373	5e-05	0.01135	0.000197936	0.0234656
C6orf141	11.1371	12.2943	9.48203	13.4218	14.5822	15.1939	16.8544	15.197	12.48	0.392285	0.436147	0.00055	5e-05	0.00175814	0.000166443
C6orf48	291.613	290.636	304.268	195.808	184.215	198.765	132.356	124.164	151.247	-0.615113	-1.1204	5e-05	5e-05	0.000197936	0.000166443
C6orf52	0.81937	0.719016	1.50497	1.81743	2.36504	2.78681	2.01482	4.47935	4.19478	1.19535	1.81239	0.0167	0.00095	0.0356752	0.00251086
C6orf89	26.6986	25.6056	23.1283	32.1631	33.0176	32.6271	31.4067	31.1873	29.8835	0.374763	0.293916	0.00035	0.0033	0.00117471	0.00771957
C7orf13	1.50849	1.47909	1.87087	3.68576	3.76912	3.74794	3.18503	3.03956	3.31912	1.20529	0.974054	5e-05	5e-05	0.000197936	0.000166443
C7orf26	17.4955	19.4452	20.6177	15.5282	14.8963	15.2158	13.2938	12.3752	15.2427	-0.334718	-0.492513	0.00075	5e-05	0.00232175	0.000166443
C7orf60	9.51628	7.66764	7.9829	11.4573	11.2174	10.9253	12.5666	12.4022	13.0507	0.416938	0.595217	5e-05	5e-05	0.000197936	0.000166443
C7orf69	3.76924	5.14071	1.73128	1.83624	1.56979	1.88777	0.544057	0.963628	1.55462	-1.00729	-1.79698	0.0055	0.00095	0.0135569	0.00251086
C7orf73	30.3432	26.5803	27.155	40.3703	38.021	37.8427	41.5085	43.6898	42.3222	0.467223	0.60092	5e-05	5e-05	0.000197936	0.000166443
C8orf33	48.73	45.4038	51.3502	35.1183	36.83	35.9447	37.6649	36.2253	36.6909	-0.431259	-0.395756	5e-05	0.00025	0.000197936	0.000741708
C8orf4	16.343	12.6971	15.1602	7.76585	6.96389	7.41113	12.4735	11.012	10.6384	-0.997344	-0.373274	5e-05	0.0027	0.000197936	0.00646672
C8orf46	3.17814	2.82459	3.52854	1.53567	1.09206	1.15828	1.997	1.64822	1.63329	-1.33199	-0.852538	5e-05	5e-05	0.000197936	0.000166443
C8orf48	5.93905	4.37428	5.43704	1.96656	2.08353	2.13037	1.51853	1.7667	1.43182	-1.3496	-1.73943	5e-05	5e-05	0.000197936	0.000166443
C8orf76	30.814	29.0862	30.7063	22.2801	21.606	22.4786	20.158	19.8952	21.1244	-0.449198	-0.566611	0.01465	0.0057	0.0318826	0.0126284
C8orf88	18.4412	16.699	17.0221	13.4873	11.9897	13.5391	10.553	9.40213	9.2718	-0.418938	-0.835709	0.00265	5e-05	0.00715278	0.000166443
C9orf172	1.32426	1.24182	1.71741	3.40157	3.43387	2.92471	3.1457	3.2146	3.32308	1.18812	1.17672	5e-05	5e-05	0.000197936	0.000166443
C9orf3	14.2326	13.3102	13.3764	8.87286	9.28685	9.38536	7.6579	7.82101	8.75237	-0.570984	-0.755907	5e-05	5e-05	0.000197936	0.000166443
C9orf72	2.70115	2.66725	1.93579	3.53898	3.20586	3.37462	2.73625	3.2924	3.25254	0.470336	0.345586	0.00095	0.01295	0.0028763	0.0263509
C9orf89	11.0667	11.2729	11.0002	13.5134	13.7403	16.2528	14.5127	13.0951	14.338	0.383986	0.331281	0.00525	0.0105	0.0130085	0.0218629
C9orf9	2.25659	1.12941	1.35363	5.21072	3.90079	7.81432	3.0648	3.5017	5.2469	1.83638	1.31758	5e-05	0.00025	0.000197936	0.000741708
CA11	6.21641	5.97068	5.28462	16.3797	16.2394	15.5424	15.644	13.7287	10.7159	1.46286	1.19817	5e-05	5e-05	0.000197936	0.000166443
CA12	2.68571	2.72023	2.4609	0.625919	0.893541	0.779111	0.596121	0.82197	0.58454	-1.77505	-1.97389	5e-05	5e-05	0.000197936	0.000166443
CA9	54.0738	41.6008	28.6006	136.213	140.616	137.441	291.489	228.72	190.317	1.73703	2.51535	5e-05	5e-05	0.000197936	0.000166443
CAB39L	5.55267	5.39233	5.32245	4.19794	4.09988	4.33649	3.8275	3.35581	4.20659	-0.364641	-0.514233	0.00135	0.00015	0.00392312	0.000464738
CABLES2	5.4889	5.04467	5.23592	7.10731	7.07538	6.91061	6.8398	7.63262	7.28295	0.419649	0.464236	5e-05	5e-05	0.000197936	0.000166443
CACFD1	4.63787	3.58702	4.14973	9.26695	10.8062	11.2835	8.13879	7.84357	7.41822	1.34139	0.91916	5e-05	5e-05	0.000197936	0.000166443
CACHD1	5.969	5.40665	4.9834	2.22088	2.25107	2.443	1.11717	1.43704	1.26894	-1.2423	-2.09726	5e-05	5e-05	0.000197936	0.000166443
CACNB2	0.266666	0.283711	0.280448	0.604898	0.72288	0.569783	1.56835	1.25457	1.00303	1.19153	2.2032	5e-05	5e-05	0.000197936	0.000166443
CACNB3	14.2282	15.0973	14.7524	17.8721	19.4338	19.8066	17.8724	16.7831	17.9	0.373751	0.253786	0.0001	0.0061	0.000376394	0.0134218
CACNG4	2.17372	2.03128	2.12128	11.7296	11.1347	13.8916	3.69901	4.39176	4.67094	2.53855	1.01239	5e-05	5e-05	0.000197936	0.000166443
CACYBP	43.403	45.6154	51.327	36.6045	34.435	37.9497	31.7618	35.4434	39.362	-0.364797	-0.397218	0.0001	0.0004	0.000376394	0.00114289
CAD	16.7489	17.8093	18.2291	12.2831	13.6045	13.0467	10.098	10.8068	10.6904	-0.439149	-0.740485	5e-05	5e-05	0.000197936	0.000166443
CADM4	11.4671	13.6004	10.8994	27.5827	28.6649	29.3049	24.152	24.4888	21.5861	1.25014	0.965354	5e-05	5e-05	0.000197936	0.000166443
CALCOCO1	9.92625	9.41336	9.06562	17.2436	18.8023	18.8458	18.376	17.0955	13.9698	0.950431	0.79956	5e-05	5e-05	0.000197936	0.000166443
CALCRL	1.94903	1.58871	1.22212	6.2054	6.23126	6.20343	7.92751	6.19648	5.36633	1.96942	2.03377	5e-05	5e-05	0.000197936	0.000166443
CALD1	105.397	101.951	99.2044	190.198	182.274	176.771	212.34	222.132	231.731	0.841311	1.11983	5e-05	5e-05	0.000197936	0.000166443
CALU	286.364	278.768	275.05	193.654	192.043	190.262	213.14	225.932	240.147	-0.544736	-0.306825	5e-05	0.01185	0.000197936	0.0243843
CAMK1	17.0982	15.384	16.2958	25.226	24.6267	25.6819	23.0484	24.4339	23.1053	0.630907	0.533184	5e-05	0.00035	0.000197936	0.00100991
CAMK2D	25.3836	22.8534	20.9636	28.0787	29.4527	26.4285	40.1756	39.6634	35.6106	0.278916	0.738407	0.0085	5e-05	0.0198639	0.000166443
CAMK4	4.33263	3.7716	3.64734	2.03458	2.36621	1.59601	1.1652	1.41769	1.23396	-0.970589	-1.6224	5e-05	5e-05	0.000197936	0.000166443
CAMKMT	1.8119	3.70705	2.51186	1.21184	1.29711	1.65264	1.31038	0.808774	1.00252	-0.948411	-1.36323	5e-05	5e-05	0.000197936	0.000166443
CAMSAP3	0.49856	0.530475	0.508653	1.03571	1.20518	1.16513	0.892027	0.801473	0.505714	1.14732	0.516225	5e-05	0.0122	0.000197936	0.0250262
CAP2	19.8224	19.0855	20.3116	24.9729	23.5403	24.6665	24.3821	25.8178	25.3368	0.305371	0.351105	0.0012	5e-05	0.00352828	0.000166443
CAPN1	51.8219	52.5448	52.0377	58.4945	61.9322	64.0698	67.972	61.7289	65.245	0.238312	0.317793	0.00815	0.00045	0.0191372	0.00127331
CAPN7	12.5942	11.7099	11.942	14.2639	14.2995	15.1373	14.7483	13.9137	14.5111	0.269831	0.252307	0.0054	0.0046	0.0133377	0.0104016
CAPS	145.64	140.917	152.438	226.258	241.696	264.212	191.035	181.258	169.898	0.737966	0.304597	5e-05	0.00235	0.000197936	0.00571167
CAPZA1	84.6054	79.419	85.1806	65.9525	63.2383	64.0101	65.6284	67.6087	72.8944	-0.367231	-0.273768	5e-05	0.01155	0.000197936	0.0238341
CARD10	6.94605	7.51327	8.06067	5.26163	6.50128	6.00207	4.7683	4.29383	5.15053	-0.34217	-0.66403	0.00125	5e-05	0.00365823	0.000166443
CARF	1.37027	1.29886	0.891729	2.22515	1.96529	1.87505	2.58782	2.17682	1.93276	0.768399	0.911376	0.00575	0.0013	0.0140787	0.00334842
CARHSP1	12.3423	12.4602	13.387	21.6803	19.4297	21.05	19.6548	19.8008	21.519	0.70281	0.675032	5e-05	5e-05	0.000197936	0.000166443
CARS2	27.1048	29.3804	30.959	20.3235	21.4047	19.7571	16.253	19.5434	21.699	-0.508121	-0.604916	5e-05	5e-05	0.000197936	0.000166443
CASC10	4.16842	4.9154	4.99667	6.84024	7.76499	6.42813	5.40314	5.89379	6.98425	0.578982	0.376662	5e-05	0.00295	0.000197936	0.00699541
CASC5	5.62387	5.76158	5.62991	3.26774	2.81574	2.68582	3.91729	4.21381	4.71782	-0.956304	-0.405191	5e-05	0.0003	0.000197936	0.0008766
CASP1	7.42749	9.71062	7.19375	13.4713	11.7468	11.6311	20.7907	14.0385	15.4881	0.598787	1.04821	5e-05	5e-05	0.000197936	0.000166443
CASP2	13.4398	12.5994	13.0104	19.787	20.4904	18.4101	22.9941	22.6111	26.3157	0.587745	0.881103	5e-05	5e-05	0.000197936	0.000166443
CASP6	13.1282	13.0143	12.8292	16.0962	17.8106	17.6335	16.3978	16.8313	19.4878	0.403274	0.435839	0.00035	5e-05	0.00117471	0.000166443
CASP8	6.93995	6.76855	6.55679	4.16187	3.63142	4.037	5.27172	4.79326	4.82128	-0.776525	-0.445029	5e-05	0.0011	0.000197936	0.00287267
CAT	30.8301	26.6046	23.4993	48.8852	53.5708	50.9517	58.805	55.7121	49.1511	0.922553	1.01596	5e-05	5e-05	0.000197936	0.000166443
CAV2	32.9541	31.2	33.2705	43.7121	40.1294	41.7336	38.1638	37.3691	40.285	0.366192	0.2495	5e-05	0.0034	0.000197936	0.00793233
CBFA2T2	5.29107	5.16885	5.40901	6.74987	7.09588	6.35472	7.33968	6.90263	7.16203	0.348184	0.431698	0.0003	5e-05	0.00102298	0.000166443
CBL	13.4523	14.6503	12.3182	10.8497	10.885	9.51855	8.71434	9.16576	9.78982	-0.371092	-0.546779	0.0001	5e-05	0.000376394	0.000166443
CBLB	2.85288	2.8983	3.10797	4.82743	5.15943	4.56882	4.61415	3.96788	4.50714	0.716342	0.563133	5e-05	5e-05	0.000197936	0.000166443
CBWD1	9.18053	8.08223	8.43462	10.8222	9.96448	11.2605	9.99667	9.44881	11.2417	0.318576	0.256015	0.00725	0.02055	0.0172814	0.0395451
CBX2	4.83738	5.19888	4.88935	3.62779	3.82316	4.16303	2.85222	3.73797	3.15128	-0.361927	-0.615578	0.0027	5e-05	0.00726699	0.000166443
CBX3	170.829	158.625	173.241	138.381	137.947	147.498	122.644	126.333	133.698	-0.246211	-0.393564	0.00605	0.00015	0.0147153	0.000464738
CBX7	3.10638	3.82167	2.90516	5.06323	5.29879	5.60014	6.87143	6.70257	6.08613	0.698922	0.999539	5e-05	5e-05	0.000197936	0.000166443
CBY1	21.703	20.8818	19.7358	26.5371	26.3473	27.7519	25.3102	29.4261	26.7994	0.37172	0.387723	0.0006	0.00035	0.00189825	0.00100991
CCAR2	35.7613	38.4799	39.8305	31.2246	31.949	31.3947	26.8913	26.4016	27.0783	-0.270512	-0.50519	0.0053	5e-05	0.013125	0.000166443
CCDC106	9.08521	11.6953	10.8957	15.0534	15.332	17.4492	14.166	14.3114	13.3969	0.594655	0.402665	5e-05	0.0001	0.000197936	0.000319383
CCDC107	11.6268	11.4033	15.3679	16.4909	20.5198	21.6397	18.6707	17.6706	19.2291	0.61111	0.533285	0.00025	0.00045	0.000868145	0.00127331
CCDC109B	23.5413	27.068	26.803	31.5592	36.8718	36.0173	37.8563	40.2077	36.96	0.432154	0.5713	5e-05	5e-05	0.000197936	0.000166443
CCDC113	5.16546	5.22026	4.23878	9.68385	9.40625	10.1	8.87195	8.29543	8.42502	0.997092	0.807328	5e-05	5e-05	0.000197936	0.000166443
CCDC124	161.931	177.55	193.126	138.068	148.938	151.136	125.401	131.476	133.467	-0.281673	-0.448325	0.00265	0.0001	0.00715278	0.000319383
CCDC126	3.74104	2.942	3.84426	2.89311	2.51885	2.85637	2.15457	2.28882	2.05102	-0.348468	-0.696865	0.0092	5e-05	0.0212817	0.000166443
CCDC127	16.299	16.4012	17.6855	19.2961	20.0686	23.1132	20.675	21.487	18.3432	0.310332	0.264045	0.00465	0.00805	0.0116926	0.0172365
CCDC136	4.75646	5.55201	4.35292	7.75444	7.98554	6.88174	8.68519	8.29688	8.85318	0.625687	0.817319	5e-05	5e-05	0.000197936	0.000166443
CCDC137	55.9464	59.8006	69.4381	40.2583	43.8491	44.1469	35.2632	36.5081	38.419	-0.529961	-0.748971	5e-05	5e-05	0.000197936	0.000166443
CCDC138	5.3662	5.64498	5.17786	2.42537	2.65516	2.5601	2.6516	2.16282	2.48696	-1.08325	-1.14878	5e-05	5e-05	0.000197936	0.000166443
CCDC14	17.1307	15.9246	16.1548	29.8016	30.3072	27.2717	25.6123	26.7895	24.2548	0.828357	0.639456	5e-05	5e-05	0.000197936	0.000166443
CCDC144A	1.56282	1.79211	1.00523	2.89623	3.11361	2.49342	1.90947	2.13081	1.83725	0.963635	0.430829	5e-05	0.00095	0.000197936	0.00251086
CCDC144B	2.38235	2.39159	1.43959	5.83444	5.74481	4.61704	3.36864	3.20683	3.07691	1.38218	0.635472	5e-05	5e-05	0.000197936	0.000166443
CCDC144CP	1.91319	2.43957	1.34776	2.93751	3.61124	2.18457	2.647	2.9153	2.0979	0.615437	0.426289	5e-05	0.0014	0.000197936	0.00357518
CCDC150	1.52171	1.74939	1.48113	1.07114	0.993033	1.32041	1.0164	1.1888	1.1644	-0.489627	-0.496027	0.0017	0.0059	0.00482165	0.0130232
CCDC159	4.43937	4.88259	4.52814	6.21153	5.79642	5.93585	7.97587	6.73984	7.2873	0.373589	0.667805	0.01795	5e-05	0.038008	0.000166443
CCDC160	0.174015	0	0.177507	0.604699	0.713899	0.4125	2.18153	2.28305	1.58698	2.3	4.10562	0.0138	0.0012	0.0302466	0.00310851
CCDC176	1.01092	1.00837	0.687575	1.44666	1.80177	1.63468	1.6918	1.72106	1.52422	0.851177	0.867035	0.00695	0.0067	0.0166383	0.0145955
CCDC24	2.80686	2.34629	2.65879	5.22823	5.10237	5.38382	6.34041	6.15188	5.82189	1.00834	1.22921	0.0022	0.00035	0.00607191	0.00100991
CCDC25	13.3833	13.3938	13.8768	11.2975	10.6393	10.5386	10.1464	8.90337	8.25067	-0.324046	-0.57447	0.00115	5e-05	0.00339864	0.000166443
CCDC28A	10.3229	9.68725	10.9278	14.0415	15.1518	16.4536	14.3583	14.2291	11.798	0.561139	0.384456	5e-05	0.00095	0.000197936	0.00251086
CCDC34	24.7405	28.2785	30.1506	17.8031	18.328	17.7401	20.2326	20.2357	22.043	-0.626542	-0.411939	5e-05	0.0004	0.000197936	0.00114289
CCDC43	25.151	23.6607	26.9364	22.2917	19.4106	20.1851	20.3024	22.1327	19.8054	-0.291564	-0.283356	0.0033	0.01275	0.00864796	0.0260164
CCDC50	24.9849	25.6901	25.7771	21.7851	21.537	20.429	19.7791	19.1861	20.4312	-0.262106	-0.364181	0.00315	0.0005	0.00831414	0.00139794
CCDC51	11.9228	12.7966	12.8583	10.6827	8.83263	11.3944	7.11235	7.87382	9.87455	-0.281816	-0.596009	0.01815	5e-05	0.0383518	0.000166443
CCDC53	18.3548	17.303	16.598	26.2186	22.9148	27.9521	27.605	29.5746	23.1365	0.560868	0.620098	5e-05	5e-05	0.000197936	0.000166443
CCDC59	20.399	23.8487	25.5023	17.9011	14.927	16.4508	16.7582	16.2409	16.957	-0.501223	-0.481532	5e-05	5e-05	0.000197936	0.000166443
CCDC74A	3.88894	4.71879	5.28475	7.88277	7.9798	6.09527	6.6801	7.88538	7.71861	0.660432	0.68171	5e-05	5e-05	0.000197936	0.000166443
CCDC74B	2.69139	2.52498	2.77142	3.61963	4.83704	5.11625	5.1517	4.92556	4.20661	0.764863	0.838519	5e-05	5e-05	0.000197936	0.000166443
CCDC80	22.6738	21.7599	23.5684	28.4177	27.8848	27.7079	28.3036	27.2853	27.0275	0.304989	0.280849	0.00075	0.00135	0.00232175	0.00346094
CCDC82	18.767	16.9713	18.6757	14.3531	13.6374	13.2931	15.9551	13.5053	13.2852	-0.398409	-0.348202	0.0001	0.00215	0.000376394	0.0052694
CCDC86	57.3179	67.5726	73.2058	34.3824	36.5326	37.8978	25.2096	27.6505	31.5312	-0.864354	-1.23104	5e-05	5e-05	0.000197936	0.000166443
CCDC88A	14.1456	14.0114	13.6912	12.885	11.7197	11.045	10.8711	10.4119	10.6721	-0.231276	-0.389119	0.01145	0.00025	0.0258054	0.000741708
CCDC88C	0.35321	0.305909	0.201138	1.01902	1.18354	0.877789	0.589605	0.732386	0.896194	1.84025	1.36654	5e-05	5e-05	0.000197936	0.000166443
CCDC92	20.1177	16.5334	17.6926	22.2228	24.892	25.1662	25.4339	22.9254	24.7319	0.411504	0.427585	0.0001	5e-05	0.000376394	0.000166443
CCL2	49.3644	49.0472	39.7631	20.0044	16.0247	20.0377	27.6777	33.5575	27.3939	-1.30127	-0.640641	5e-05	5e-05	0.000197936	0.000166443
CCM2	46.4874	49.6554	50.1893	40.5132	39.3395	45.2595	40.4471	38.624	42.5481	-0.226024	-0.266875	0.01485	0.01875	0.032233	0.0365412
CCNA2	28.7757	28.631	31.5748	23.0505	21.1797	23.3655	18.6555	20.777	25.4057	-0.396574	-0.456661	5e-05	0.00055	0.000197936	0.00152766
CCNB1	121.856	124.291	143.103	106.978	100.012	110.828	96.7971	99.3137	113.202	-0.292496	-0.331631	0.0012	0.00205	0.00352828	0.00504878
CCNB1IP1	27.9429	28.7636	28.765	18.8854	18.9814	21.3196	13.4128	12.7226	13.7823	-0.530178	-1.09841	5e-05	5e-05	0.000197936	0.000166443
CCNB2	68.6615	66.99	76.4708	48.2132	45.381	50.5085	50.7859	53.6283	61.2841	-0.557799	-0.356337	5e-05	0.00075	0.000197936	0.002025
CCNC	28.9675	27.1995	27.0974	24.5666	22.2467	21.5084	21.0473	20.0673	22.471	-0.285356	-0.389	0.00275	0.00025	0.00738954	0.000741708
CCND1	88.5242	92.2303	105.466	70.7654	69.2805	69.0957	31.1304	36.5933	42.1484	-0.452647	-1.3813	5e-05	5e-05	0.000197936	0.000166443
CCNG2	3.67337	3.7498	2.91627	6.7156	7.01135	6.87692	9.47584	7.79549	8.4872	0.994757	1.31689	5e-05	5e-05	0.000197936	0.000166443
CCNH	41.9976	40.7919	43.0239	67.7278	65.0475	68.3081	45.6531	53.8419	45.6547	0.676508	0.206256	5e-05	0.01835	0.000197936	0.0358574
CCNI	82.9843	81.0902	78.9676	105.806	94.5518	99.2502	94.2143	95.0468	99.9371	0.30187	0.250852	0.0006	0.00335	0.00189825	0.00782679
CCNJ	4.65289	5.4426	5.65161	4.0683	3.90968	3.80772	3.30451	3.73798	3.60138	-0.418049	-0.565063	0.00845	0.00125	0.0197645	0.0032304
CCNT1	8.49719	8.44901	7.37179	7.23578	6.73098	6.80805	6.30178	6.46734	6.9552	-0.227189	-0.302048	0.0181	0.0077	0.0382644	0.0165626
CCNYL1	7.21368	6.78425	6.7532	4.5914	4.4687	4.65797	5.15581	5.46478	5.3111	-0.597112	-0.381291	5e-05	0.00215	0.000197936	0.0052694
CCS	20.6713	18.0746	19.6468	27.7128	34.3873	31.6605	34.8066	35.9893	32.1392	0.683194	0.817875	5e-05	5e-05	0.000197936	0.000166443
CCSAP	5.8001	5.4377	5.06327	8.51016	7.6325	7.94717	9.14454	8.58834	9.91389	0.563458	0.762144	5e-05	5e-05	0.000197936	0.000166443
CCT2	146.294	150.804	155.595	108.443	108.035	116.242	86.434	90.0556	94.58	-0.444224	-0.73987	5e-05	5e-05	0.000197936	0.000166443
CCT3	222.578	221.331	242.066	177.715	175.863	192.521	160.992	175.159	186.802	-0.328993	-0.391475	0.0002	0.0001	0.000710741	0.000319383
CCT4	105.421	106.213	118.812	81.1321	79.4531	85.8863	66.9444	72.2105	83.032	-0.422994	-0.572641	5e-05	5e-05	0.000197936	0.000166443
CCT5	129.246	132.034	152.171	96.5852	95.5385	101.146	73.5923	78.9642	88.1604	-0.495488	-0.780379	5e-05	5e-05	0.000197936	0.000166443
CCT7	189.966	188.795	204.669	160.443	161.676	171.522	137.368	146.05	150.236	-0.241097	-0.428015	0.00805	5e-05	0.0189225	0.000166443
CCT8	165.588	161.102	176.165	124.222	128.338	132.58	127.86	132.323	142.647	-0.384759	-0.319971	5e-05	0.00285	0.000197936	0.00678029
CCZ1	17.0212	16.9238	17.0898	13.9819	13.1641	13.7536	9.09619	10.7444	11.4245	-0.319395	-0.706929	0.0027	5e-05	0.00726699	0.000166443
CCZ1B	23.8302	25.4753	23.8826	19.846	20.0496	19.5637	17.7923	18.7729	19.1277	-0.299707	-0.394116	0.0031	0.0006	0.00820508	0.00165223
CD151	226.525	236.326	226.967	263.665	284.828	310.539	287.713	293.3	296.858	0.316496	0.347793	0.00055	5e-05	0.00175814	0.000166443
CD164	90.13	91.7569	91.3348	75.1696	72.063	74.4327	78.4713	72.7058	72.9403	-0.301689	-0.285817	0.00075	0.0076	0.00232175	0.0163636
CD180	4.76326	4.47025	4.56048	12.4535	11.8325	12.7136	14.3203	15.6507	17.3887	1.42347	1.77962	5e-05	5e-05	0.000197936	0.000166443
CD274	8.48784	6.94131	8.65228	3.29449	3.95658	3.36566	3.39571	4.61596	3.59404	-1.18158	-1.05309	5e-05	5e-05	0.000197936	0.000166443
CD27-AS1	1.56856	1.72958	1.25109	3.51152	2.79033	3.20785	3.63157	3.42824	3.08207	1.06378	1.15663	5e-05	5e-05	0.000197936	0.000166443
CD302	7.12352	6.65035	6.35416	8.38456	7.90046	8.14369	10.8346	10.4248	11.0594	0.279372	0.683168	0.00745	5e-05	0.0176817	0.000166443
CD47	13.0934	10.3401	10.756	15.5879	14.2187	14.6924	17.5941	18.1043	18.1067	0.38022	0.65419	5e-05	5e-05	0.000197936	0.000166443
CD55	2.02643	2.16443	2.4689	7.67557	7.82672	7.99189	4.74272	4.02008	3.95079	1.81876	0.932829	5e-05	5e-05	0.000197936	0.000166443
CD58	52.0542	57.9529	54.8836	45.7388	42.6719	44.6864	46.1068	44.5668	46.0489	-0.309031	-0.270259	0.0017	0.021	0.00482165	0.040352
CD63	612.855	602.519	610.356	1081.89	1128.65	1149.54	1261.72	1210.35	1167.47	0.880022	0.995283	5e-05	5e-05	0.000197936	0.000166443
CD68	13.6052	15.2103	15.7349	31.5491	31.01	28.3185	25.4442	21.9492	15.0367	1.02849	0.486803	5e-05	5e-05	0.000197936	0.000166443
CD81	133.969	131.447	129.262	171.889	178.402	183.735	184.176	172.511	172.631	0.436234	0.423459	5e-05	5e-05	0.000197936	0.000166443
CD82	39.495	40.1984	48.0911	32.0612	30.1171	33.3587	23.8175	24.1077	23.1637	-0.419581	-0.846017	5e-05	5e-05	0.000197936	0.000166443
CD9	91.0185	90.0179	86.9551	171.451	174.047	188.984	202.462	195.684	193.028	0.995954	1.1414	5e-05	5e-05	0.000197936	0.000166443
CD99	193.568	207.659	204.54	335.617	335.28	339.394	432.87	404.614	390.684	0.737936	1.01967	5e-05	5e-05	0.000197936	0.000166443
CD99L2	32.1273	32.0676	30.9724	41.6082	44.6258	44.8654	55.2577	51.0712	52.8813	0.462123	0.742395	5e-05	5e-05	0.000197936	0.000166443
CDC123	58.7186	66.2472	64.9509	46.5101	47.5644	45.5297	38.768	41.6008	44.1573	-0.444024	-0.608919	0.00035	5e-05	0.00117471	0.000166443
CDC16	26.2879	26.5415	25.6139	19.1607	19.9434	18.9773	18.0666	17.7334	19.3229	-0.433574	-0.508998	5e-05	5e-05	0.000197936	0.000166443
CDC20	109.415	110.752	138.037	78.1106	75.0969	87.5962	71.4537	84.0689	96.6311	-0.572924	-0.506478	5e-05	5e-05	0.000197936	0.000166443
CDC25A	6.70024	6.21054	7.38546	5.28892	5.19753	4.27246	2.92217	3.55731	4.75072	-0.459626	-0.853829	5e-05	5e-05	0.000197936	0.000166443
CDC27	40.1452	37.9043	36.6008	31.7145	30.0286	30.1282	29.2153	30.0036	32.339	-0.319554	-0.324484	0.00055	0.00205	0.00175814	0.00504878
CDC37	151.625	164.67	174.676	135.397	141.903	145.638	122.489	122.916	129.989	-0.215192	-0.387232	0.01775	0.00025	0.0376207	0.000741708
CDC42EP1	76.7283	86.9746	99.6571	69.5126	69.9467	72.2532	63.0385	70.1283	82.653	-0.31493	-0.287209	0.00055	0.0088	0.00175814	0.0186751
CDC6	33.716	33.2475	36.2808	25.2208	22.7206	24.2682	17.5885	20.0597	21.7979	-0.5158	-0.796408	5e-05	5e-05	0.000197936	0.000166443
CDCA2	12.7082	11.311	13.407	6.50398	5.94058	6.99136	6.33243	6.63121	7.5928	-0.945323	-0.864458	5e-05	5e-05	0.000197936	0.000166443
CDCA3	15.9452	15.9403	20.4958	14.123	14.0731	16.0655	11.0346	11.519	14.5626	-0.242996	-0.497003	0.02355	5e-05	0.0481181	0.000166443
CDCA4	16.852	17.9241	20.4858	15.2103	13.9915	14.802	11.269	12.9797	14.9626	-0.328657	-0.495016	0.001	5e-05	0.00300636	0.000166443
CDCA5	46.022	49.2969	52.7118	36.0505	36.312	39.2934	27.6884	29.9743	37.2122	-0.406837	-0.641798	5e-05	5e-05	0.000197936	0.000166443
CDCA8	28.6762	31.4948	32.5656	23.7443	22.0466	23.9652	22.6749	24.2841	28.8787	-0.410819	-0.290224	5e-05	0.00895	0.000197936	0.0189598
CDH11	45.7262	49.254	45.1635	110.35	111.722	106.326	104.799	104.346	99.1515	1.22854	1.13741	5e-05	5e-05	0.000197936	0.000166443
CDH2	66.4821	63.3488	63.8631	105.496	100.461	98.6817	98.8662	102.176	98.4961	0.65332	0.628961	5e-05	5e-05	0.000197936	0.000166443
CDH5	0.154831	0.181217	0.205356	1.6769	2.38266	1.9629	7.91216	7.15423	5.63141	3.47558	5.25663	5e-05	5e-05	0.000197936	0.000166443
CDH6	4.49817	4.3804	4.15617	1.17799	1.19707	1.24598	3.80681	3.15584	3.29705	-1.84789	-0.345373	5e-05	0.0031	0.000197936	0.00730238
CDIP1	1.78859	1.85161	1.80008	4.97962	5.68363	5.62274	4.02782	4.03802	3.43645	1.58188	1.08017	5e-05	5e-05	0.000197936	0.000166443
CDIPT	30.0059	29.5216	31.3555	36.6335	40.8584	40.5024	33.9966	36.9162	35.872	0.376635	0.232624	0.0001	0.0088	0.000376394	0.0186751
CDK13	15.469	15.7205	15.8237	13.7796	13.3384	13.1107	11.9846	12.7979	12.3647	-0.224841	-0.339812	0.01545	0.0015	0.033344	0.00380249
CDK16	42.3197	46.6637	49.3508	52.6442	54.5559	52.5965	61.3909	63.1179	67.1765	0.208079	0.470582	0.02225	5e-05	0.045716	0.000166443
CDK17	10.1853	10.5016	10.9845	8.91668	8.89657	8.85458	9.32612	8.64799	8.44175	-0.24808	-0.261776	0.01365	0.0261	0.0299874	0.0486655
CDK18	0.695973	0.628312	0.236679	1.29122	1.55438	1.30748	2.30796	1.56815	1.08775	1.41174	1.66903	5e-05	5e-05	0.000197936	0.000166443
CDK2	41.6409	41.8586	43.7436	35.217	33.4591	35.8538	25.2651	28.6397	31.3211	-0.283672	-0.578224	0.00225	5e-05	0.00619183	0.000166443
CDK20	3.81747	4.28922	3.89852	7.74752	8.5081	8.13432	6.32881	7.98854	7.04088	1.02263	0.831131	5e-05	5e-05	0.000197936	0.000166443
CDK4	92.3965	93.3158	102.49	69.5621	72.5637	78.3264	65.5593	68.0464	73.1873	-0.386616	-0.478894	0.0002	5e-05	0.000710741	0.000166443
CDK5	41.8874	40.7727	43.2528	52.6303	53.7469	58.2918	69.8574	72.169	72.8904	0.387143	0.771352	5e-05	5e-05	0.000197936	0.000166443
CDK6	23.3288	22.239	19.6066	16.6636	15.5228	13.337	10.9119	11.1553	11.8525	-0.517697	-0.942182	5e-05	5e-05	0.000197936	0.000166443
CDK8	11.6307	11.1028	10.4022	6.14768	5.72651	5.72555	4.01701	4.893	5.42475	-0.912832	-1.20887	5e-05	5e-05	0.000197936	0.000166443
CDK9	23.5955	25.682	24.9575	37.3037	36.105	36.3773	32.6577	33.8003	32.2675	0.564523	0.411323	5e-05	5e-05	0.000197936	0.000166443
CDKL1	2.20208	1.52484	2.09047	1.18193	1.28716	1.29151	1.08321	1.29603	1.43094	-0.629409	-0.610513	0.0033	0.0094	0.00864796	0.0198141
CDKN1A	10.7278	11.2622	11.2216	27.0296	25.2409	30.478	18.2753	18.1091	16.0433	1.31705	0.658642	5e-05	5e-05	0.000197936	0.000166443
CDKN1B	29.0653	27.8491	26.8928	38.3181	37.7476	37.9686	37.1455	33.5874	34.4417	0.444322	0.32764	5e-05	0.0003	0.000197936	0.0008766
CDKN2AIP	17.3709	16.2775	17.0847	12.6451	13.5354	13.3767	12.9048	13.5959	12.8126	-0.358987	-0.36791	0.0004	0.00155	0.00132307	0.00391565
CDON	9.71199	9.88128	8.3209	15.3153	15.8459	14.1029	23.2546	21.9469	21.3187	0.69737	1.25279	5e-05	5e-05	0.000197936	0.000166443
CDR2L	17.9027	19.6719	23.7557	11.2369	12.7116	12.6323	10.3401	10.003	11.5303	-0.745513	-0.944247	5e-05	5e-05	0.000197936	0.000166443
CDS1	2.07143	2.20404	1.77067	2.49882	2.61481	2.64178	2.96614	3.20183	3.47185	0.359189	0.672992	0.0056	5e-05	0.0137573	0.000166443
CDS2	9.76039	9.85889	8.94167	12.1732	11.9713	12.1869	11.2162	11.2115	10.9831	0.347173	0.226271	0.00025	0.00835	0.000868145	0.0178035
CDYL	16.2219	15.6944	17.5532	14.1563	13.0471	13.2016	12.8981	12.2494	12.1227	-0.292005	-0.408517	0.0032	0.00015	0.00843266	0.000464738
CDYL2	1.24601	1.84305	1.24016	0.408154	0.52465	0.324503	0.155834	0	0.0757785	-1.78377	-4.22432	5e-05	0.00045	0.000197936	0.00127331
CEACAM19	1.45063	1.12597	1.1713	2.34506	1.78956	1.29093	1.93743	1.69224	1.63332	0.533687	0.4898	0.0035	0.0096	0.0091	0.0201872
CEBPA	3.5161	3.52573	3.87102	12.4235	11.5453	12.661	16.5807	15.5328	17.669	1.74699	2.18961	5e-05	5e-05	0.000197936	0.000166443
CEBPD	17.8261	22.0708	26.0653	38.6816	43.2217	38.7192	36.767	45.3759	40.1909	0.870788	0.891112	5e-05	5e-05	0.000197936	0.000166443
CEBPZOS	24.4592	21.3822	23.5824	15.2362	14.5948	14.8748	15.0768	14.5754	16.0796	-0.634968	-0.602233	5e-05	0.00035	0.000197936	0.00100991
CECR7	0	0.129367	0.0496182	1.12543	1.49995	1.40246	1.05986	1.29468	1.0516	4.49209	4.25023	0.00045	0.00085	0.00146972	0.00226845
CELA1	0.262411	0.372179	0.802932	1.03993	1.57572	1.11849	2.4677	2.15642	1.80813	1.37719	2.16174	0.0061	0.0003	0.0148205	0.0008766
CELSR2	8.90059	8.15842	6.63578	9.94007	11.2193	10.0427	15.047	13.5099	12.5028	0.397072	0.793153	5e-05	5e-05	0.000197936	0.000166443
CELSR3	0.526322	0.511101	0.406662	1.18409	1.1404	1.25608	1.1047	0.99132	0.881199	1.31003	1.04381	5e-05	5e-05	0.000197936	0.000166443
CEMP1	5.83938	5.06187	6.34274	7.65185	8.52007	8.03728	10.9066	8.8123	9.37211	0.489462	0.75448	0.00535	5e-05	0.0132266	0.000166443
CEND1	7.11578	6.87809	5.97542	13.2607	11.5463	13.7072	13.3502	13.162	13.5437	0.947607	1.00423	5e-05	5e-05	0.000197936	0.000166443
CENPA	21.5907	23.746	25.2585	16.237	17.0867	18.6168	13.5984	14.9794	18.0436	-0.44271	-0.598578	5e-05	5e-05	0.000197936	0.000166443
CENPBD1	2.76357	2.64409	2.66646	4.03066	3.54208	4.24085	5.0895	3.9733	4.29476	0.549071	0.72628	0.00215	5e-05	0.00595004	0.000166443
CENPBD1P1	16.2403	15.8932	17.3428	13.6374	13.889	14.6955	12.5488	12.7705	12.5086	-0.228746	-0.387287	0.02095	0.00015	0.043436	0.000464738
CENPE	12.4452	13.5875	12.8843	10.606	9.94674	9.02883	9.98961	10.9497	11.781	-0.395702	-0.250214	5e-05	0.0222	0.000197936	0.042373
CENPJ	4.99054	4.98795	5.40156	3.70661	3.58248	3.39613	3.03756	3.36177	3.24071	-0.525444	-0.673949	5e-05	5e-05	0.000197936	0.000166443
CENPK	21.4687	22.228	25.3126	17.29	17.3954	18.9385	14.4369	14.3755	17.3652	-0.363915	-0.579598	0.0005	5e-05	0.00161548	0.000166443
CENPM	28.8294	30.7534	31.7422	22.7737	20.3429	26.2099	18.2454	21.1827	24.6004	-0.397603	-0.512296	0.0005	5e-05	0.00161548	0.000166443
CEP126	2.019	1.90439	1.50222	3.16911	3.23015	2.75733	3.07382	2.94163	2.96636	0.755025	0.727221	5e-05	5e-05	0.000197936	0.000166443
CEP128	3.4811	3.08158	3.26049	2.61104	2.30134	1.82911	1.71901	1.62529	2.05447	-0.543121	-0.863558	5e-05	5e-05	0.000197936	0.000166443
CEP135	12.4725	12.7128	12.8368	11.7204	10.8341	9.55438	9.78931	10.2363	11.1587	-0.243866	-0.286018	0.0099	0.01145	0.0226947	0.0236537
CEP152	6.25655	5.73224	5.30342	4.24975	3.60088	3.39414	3.94727	4.64014	4.42998	-0.620868	-0.409682	5e-05	0.00065	0.000197936	0.00177874
CEP170B	9.73052	9.98202	11.019	12.9754	14.8981	14.4532	13.6362	13.6333	12.0757	0.461848	0.356468	5e-05	5e-05	0.000197936	0.000166443
CEP192	7.46585	6.56639	6.43869	9.12555	9.35798	8.73225	7.62508	7.34737	8.42006	0.410867	0.19247	5e-05	0.02585	0.000197936	0.0482815
CEP55	57.7492	57.2608	65.9011	51.6935	44.8042	49.7444	41.6542	45.929	50.2672	-0.306922	-0.392177	0.00075	0.00015	0.00232175	0.000464738
CEP57L1	6.37898	6.0417	7.89415	5.97537	5.79054	5.05657	4.38313	5.27544	4.70278	-0.272143	-0.500342	0.0235	0.0001	0.0480233	0.000319383
CEP83	5.11709	4.80443	5.2393	3.65323	2.89927	2.93045	1.77259	2.04338	2.47135	-0.67694	-1.26983	5e-05	5e-05	0.000197936	0.000166443
CERK	30.1752	30.9195	32.976	19.11	19.229	20.0862	10.6983	12.8162	13.5889	-0.687155	-1.34219	5e-05	5e-05	0.000197936	0.000166443
CERKL	12.9279	13.0954	12.1116	5.19399	5.28809	5.34646	2.86498	2.61396	2.96024	-1.26858	-2.17594	5e-05	5e-05	0.000197936	0.000166443
CERS6	3.82665	3.80026	3.57886	7.47536	8.09363	6.72397	9.94988	10.2323	9.57541	0.992346	1.40902	5e-05	5e-05	0.000197936	0.000166443
CERS6-AS1	6.1274	6.15594	4.71756	12.3117	11.7098	10.7372	14.5607	12.8191	13.4326	1.03176	1.2634	5e-05	5e-05	0.000197936	0.000166443
CES2	19.3909	20.4727	18.765	26.4644	29.1014	29.4733	27.4924	25.8468	24.2656	0.536522	0.404541	5e-05	5e-05	0.000197936	0.000166443
CETN2	52.7452	53.9154	51.1703	59.7245	62.431	65.762	77.1417	72.1899	73.0635	0.25172	0.494745	0.00935	5e-05	0.0216023	0.000166443
CFAP44	1.61426	1.38737	1.12893	2.03621	2.03189	1.91549	2.77113	2.66774	2.26849	0.534674	0.899899	0.00155	5e-05	0.0044371	0.000166443
CFAP53	0.269131	0.73629	0.313776	1.17546	0.979256	0.902905	0.755765	0.846006	0.606716	1.21275	0.743398	0.0008	0.0258	0.00246443	0.0482086
CFAP58	1.80581	1.46192	2.10268	1.27513	0.968887	1.13221	1.37545	1.31581	1.14313	-0.66962	-0.486035	0.0001	0.00855	0.000376394	0.0181828
CFAP69	0.4605	0.456135	0.459863	1.04409	1.09619	1.03075	0.772983	0.785548	0.985462	1.20395	0.886092	5e-05	0.00015	0.000197936	0.000464738
CFB	6.86675	7.38694	6.6953	23.3761	24.5675	24.8057	40.3635	28.7227	25.1578	1.79605	2.16952	5e-05	5e-05	0.000197936	0.000166443
CFD	0.134257	0.142824	0.547783	0.949117	1.10089	1.14534	0.975486	1.35076	0.889729	1.95374	1.96303	0.00175	0.0025	0.0049465	0.00604385
CFI	47.874	41.0576	35.4703	96.4784	101.912	97.7147	144.739	122.862	110.358	1.2511	1.60322	5e-05	5e-05	0.000197936	0.000166443
CGNL1	20.6607	20.5739	18.0802	10.6393	11.0975	9.96769	7.26765	8.10052	7.75839	-0.903705	-1.35884	5e-05	5e-05	0.000197936	0.000166443
CGRRF1	10.8267	11.5783	11.5644	8.94924	8.51205	7.09503	5.71722	6.01938	5.40512	-0.468141	-0.986724	0.00025	5e-05	0.000868145	0.000166443
CHAC1	7.32954	7.56733	8.69105	2.86271	2.73622	3.46837	5.8541	5.9364	5.49259	-1.3793	-0.448687	5e-05	0.00275	0.000197936	0.00656972
CHAC2	8.07686	10.6774	10.9044	4.8641	4.09281	5.57461	3.45191	3.80482	5.07082	-1.02927	-1.26657	0.0122	0.00755	0.0272452	0.0162666
CHAMP1	9.1211	9.90091	9.37516	7.50242	6.76582	7.49954	6.21386	5.76254	6.10615	-0.383553	-0.651149	0.0001	5e-05	0.000376394	0.000166443
CHCHD7	32.5784	34.4997	30.831	22.2382	24.6086	25.255	22.3654	21.9995	20.7367	-0.441408	-0.58875	5e-05	5e-05	0.000197936	0.000166443
CHD1L	22.0256	21.1	22.8388	18.9033	17.4768	18.0915	18.2644	17.7585	18.8067	-0.276183	-0.266733	0.0043	0.02045	0.010912	0.03937
CHD6	7.444	7.58325	6.13846	9.92143	10.1235	9.28755	11.6568	10.4325	9.91054	0.47077	0.596336	5e-05	5e-05	0.000197936	0.000166443
CHD7	6.04846	6.07616	5.76157	3.67219	3.89342	3.59813	2.46006	2.56439	2.62282	-0.680026	-1.22583	5e-05	5e-05	0.000197936	0.000166443
CHDH	1.98179	1.68321	1.89775	4.14157	5.10651	4.81607	3.08998	2.85807	2.71964	1.33815	0.639849	5e-05	5e-05	0.000197936	0.000166443
CHEK1	32.0799	30.9904	33.3517	23.4054	24.0864	23.0398	15.9143	18.9782	20.6197	-0.451093	-0.796557	5e-05	5e-05	0.000197936	0.000166443
CHEK2	7.54288	7.51536	6.98414	5.31195	4.72354	4.30698	3.90259	4.03158	4.51709	-0.619987	-0.823988	5e-05	5e-05	0.000197936	0.000166443
CHFR	4.16201	4.33618	3.79406	2.8694	2.94224	2.77582	1.60987	1.35993	1.84227	-0.517446	-1.35302	5e-05	5e-05	0.000197936	0.000166443
CHGB	0.953565	0.881075	0.998435	3.10924	2.33194	2.5013	4.20322	3.01733	2.81706	1.48722	1.82498	5e-05	5e-05	0.000197936	0.000166443
CHI3L1	2.24814	1.37835	1.01067	37.9335	53.9431	43.5496	188.98	147.083	111.149	4.86812	6.59157	5e-05	5e-05	0.000197936	0.000166443
CHI3L2	1.96802	1.33506	1.57336	8.85118	8.01243	7.38898	9.61063	8.68244	7.08272	2.31424	2.37955	5e-05	5e-05	0.000197936	0.000166443
CHIC2	63.3383	61.6085	59.7647	77.8113	80.1808	84.2206	104.168	108.476	106.054	0.391001	0.786916	0.0001	5e-05	0.000376394	0.000166443
CHKA	9.88535	10.3359	11.3185	7.47991	7.82956	8.02378	6.80291	7.10915	7.61912	-0.434784	-0.550744	0.00015	5e-05	0.000547161	0.000166443
CHMP1A	28.6535	32.9998	35.4495	37.4797	38.9994	41.7375	38.0352	38.7312	39.2341	0.283848	0.256546	0.0027	0.0045	0.00726699	0.0101913
CHMP2A	132.484	127.723	125.195	154.456	162.089	169.623	178.681	176.064	156.534	0.335091	0.407747	0.00025	5e-05	0.000868145	0.000166443
CHMP2B	29.7492	29.7078	30.7154	19.9599	20.0575	21.7574	23.0239	23.8406	23.1552	-0.545667	-0.364925	5e-05	0.001	0.000197936	0.00263296
CHMP4A	28.0314	24.5589	25.7349	29.6384	30.673	31.664	30.3489	32.0056	29.1721	0.231771	0.224715	0.0226	0.01695	0.0463991	0.0333996
CHMP5	42.9658	43.6694	44.1271	57.3114	54.972	55.8869	55.5007	51.4121	50.6658	0.362976	0.269125	5e-05	0.0016	0.000197936	0.00402957
CHMP7	19.0033	19.8349	19.97	14.3752	14.6485	15.1315	12.2731	12.2109	13.1839	-0.413434	-0.642682	5e-05	5e-05	0.000197936	0.000166443
CHN1	45.1856	40.8583	39.7827	52.0696	53.5492	52.314	58.2454	54.1043	50.3679	0.327874	0.370933	0.00035	0.0001	0.00117471	0.000319383
CHORDC1	28.0043	27.9653	32.4899	15.7125	15.2949	16.1592	12.9001	13.44	15.5781	-0.907251	-1.07744	5e-05	5e-05	0.000197936	0.000166443
CHP1	38.971	39.1877	37.4933	30.7272	29.2858	31.2458	28.1958	30.6123	33.0094	-0.341755	-0.332949	0.0001	0.0015	0.000376394	0.00380249
CHPF	52.5408	56.8925	53.1595	58.7388	66.4325	67.9281	78.8221	75.547	72.6265	0.24808	0.481401	0.0057	5e-05	0.0139718	0.000166443
CHPT1	23.1989	20.8125	24.3699	29.3308	27.5931	29.3747	33.5582	29.3539	34.1157	0.335735	0.504796	0.00125	5e-05	0.00365823	0.000166443
CHRAC1	19.3576	19.6586	20.7411	15.8259	15.2947	15.5875	13.7206	13.8093	15.0128	-0.355442	-0.490203	0.00025	5e-05	0.000868145	0.000166443
CHRDL1	19.6971	18.9454	17.7815	1.60416	1.82202	1.28835	0.0426368	0.0448116	0.0270651	-3.58112	-8.94465	5e-05	5e-05	0.000197936	0.000166443
CHRNA5	7.1295	7.49663	6.72762	4.72531	4.28684	4.44846	4.4236	4.45247	4.64247	-0.665746	-0.65955	5e-05	5e-05	0.000197936	0.000166443
CHST1	3.35286	3.42894	2.92257	6.1633	6.09392	6.17851	6.37017	7.23605	7.57191	0.925798	1.12587	5e-05	5e-05	0.000197936	0.000166443
CHST10	8.64447	10.1813	8.96071	7.67837	8.02252	6.86285	6.30104	6.40813	7.03594	-0.300377	-0.492888	0.0065	5e-05	0.0157001	0.000166443
CHST11	6.59673	6.93814	5.98413	5.74173	5.52476	5.14065	4.77762	4.03226	4.42938	-0.250555	-0.560057	0.0146	5e-05	0.0317895	0.000166443
CHST14	23.1681	26.2976	28.5967	15.1596	15.7097	17.021	19.7206	20.9709	21.7782	-0.704894	-0.321471	5e-05	0.0047	0.000197936	0.0106077
CHST15	2.3458	2.20415	1.88731	2.15825	2.94937	2.98866	4.14636	3.94046	4.40345	0.330812	0.956286	0.01095	5e-05	0.0247968	0.000166443
CHST3	59.9015	59.2141	55.7146	39.995	40.7026	41.0419	37.3561	38.8293	41.4761	-0.522157	-0.571312	5e-05	5e-05	0.000197936	0.000166443
CHSY1	23.8384	25.4091	24.7057	18.3498	17.299	17.9138	19.4644	20.2856	19.3438	-0.465387	-0.323606	5e-05	0.0019	0.000197936	0.00470757
CIART	7.6268	7.89944	7.31894	10.2235	9.40038	9.81682	20.7124	18.2186	13.6763	0.365922	1.20337	0.0072	5e-05	0.0171684	0.000166443
CIRH1A	64.0822	64.594	66.4506	48.3086	51.8155	54.2095	40.2062	44.0202	50.0618	-0.33836	-0.539079	5e-05	5e-05	0.000197936	0.000166443
CISD1	15.8222	15.9353	18.7599	12.9913	13.1654	13.1585	11.7174	11.8912	11.8524	-0.361693	-0.510547	0.0006	5e-05	0.00189825	0.000166443
CITED1	4.66673	4.62129	3.03922	0.641218	0.264946	0.383435	0.369457	0.0984603	0.0891496	-3.25686	-4.46786	5e-05	0.0011	0.000197936	0.00287267
CITED2	45.1958	52.1274	54.3339	94.8704	99.2863	97.9529	77.2835	80.5598	79.3207	0.945697	0.645072	5e-05	5e-05	0.000197936	0.000166443
CKAP2	39.876	39.701	41.6891	27.4502	27.2376	26.6896	23.0602	23.786	24.2937	-0.575476	-0.769445	5e-05	5e-05	0.000197936	0.000166443
CKAP2L	12.7729	12.788	14.6331	11.1604	9.30986	10.4095	9.12361	10.0471	11.0176	-0.380319	-0.41299	5e-05	0.00015	0.000197936	0.000464738
CKAP4	146.381	149.384	148.791	96.3268	94.8501	97.2228	94.7015	96.453	104.467	-0.624296	-0.588614	5e-05	5e-05	0.000197936	0.000166443
CKAP5	70.7209	70.1486	71.6519	54.531	53.1268	52.7993	52.9001	56.1263	59.741	-0.40542	-0.332572	5e-05	0.0026	0.000197936	0.00625227
CKB	146.475	144.98	154.853	188.464	200.4	209.818	174.543	184.744	200.234	0.42375	0.326153	5e-05	0.00015	0.000197936	0.000464738
CKS1B	121.957	118.1	136.909	90.6076	79.9797	101.282	75.6961	88.2067	102.824	-0.471521	-0.499072	5e-05	5e-05	0.000197936	0.000166443
CLASP2	7.66588	7.51156	7.2356	6.42648	5.90901	5.86523	4.9113	4.82768	5.51634	-0.300343	-0.555026	0.00205	5e-05	0.00569593	0.000166443
CLCF1	26.1751	25.5627	27.3761	36.2846	39.7555	42.1687	40.3678	38.4007	37.3418	0.579334	0.553493	5e-05	5e-05	0.000197936	0.000166443
CLCN2	5.31978	4.8431	6.26127	3.02112	3.43261	3.22521	3.31945	2.94964	2.66564	-0.762898	-0.878323	0.00035	0.0001	0.00117471	0.000319383
CLCN4	1.8881	1.66767	1.49621	2.13694	2.33167	1.98495	3.68107	3.73189	4.03776	0.353246	1.18052	0.00355	5e-05	0.00921371	0.000166443
CLCN7	18.0139	19.8153	19.796	22.6446	25.2842	26.7551	23.2051	24.1841	22.446	0.374097	0.277255	5e-05	0.0016	0.000197936	0.00402957
CLDN1	4.82422	4.59372	4.40475	2.04656	1.71427	2.13886	1.3635	1.25844	1.06206	-1.22833	-1.90769	5e-05	5e-05	0.000197936	0.000166443
CLDN15	4.01296	4.41177	4.58506	5.66142	5.35962	5.9882	6.6048	7.65766	6.41825	0.386721	0.668688	0.0049	5e-05	0.0122421	0.000166443
CLDND1	28.7888	24.6313	26.0926	30.5044	30.4258	32.5736	34.2046	34.5089	35.3801	0.23384	0.388624	0.01475	5e-05	0.0320633	0.000166443
CLEC2B	17.1576	15.0206	17.2625	21.3394	20.264	22.6934	23.4385	25.0616	22.956	0.379048	0.531358	0.00015	5e-05	0.000547161	0.000166443
CLGN	28.1324	27.7818	28.0827	23.8122	23.7037	23.4781	20.8874	21.7251	21.9363	-0.242639	-0.379946	0.01085	0.00045	0.0246082	0.00127331
CLIP3	15.7893	15.5705	13.6288	29.032	30.3048	27.0874	33.8147	30.4495	26.8183	0.941876	1.01761	5e-05	5e-05	0.000197936	0.000166443
CLK2	10.162	10.3235	9.0468	12.2186	13.298	11.0597	15.395	16.0938	12.8659	0.308615	0.586793	0.0047	5e-05	0.0118004	0.000166443
CLK4	7.12814	6.90241	6.26438	9.30489	10.9544	9.18032	9.35433	8.25698	7.87999	0.536639	0.328886	5e-05	0.00195	0.000197936	0.00481875
CLMN	0.186705	0.193571	0.214916	0.615515	0.555898	0.508235	0.777237	0.664656	0.741833	1.49673	1.87536	5e-05	5e-05	0.000197936	0.000166443
CLMP	15.5128	15.0782	16.007	10.4455	9.26094	9.38718	4.10907	4.41327	6.54452	-0.679565	-1.62889	5e-05	5e-05	0.000197936	0.000166443
CLN3	15.4647	16.1887	17.853	21.649	21.3636	20.3011	23.6183	20.6502	21.7415	0.354903	0.41507	0.00065	5e-05	0.00204277	0.000166443
CLN6	43.1529	47.4271	46.4955	27.0236	27.8574	28.2395	27.433	31.1456	34.3069	-0.721694	-0.561445	5e-05	5e-05	0.000197936	0.000166443
CLN8	5.10906	4.62542	4.28498	2.30375	1.93208	2.02961	1.49472	1.63962	1.63705	-1.16194	-1.55495	5e-05	5e-05	0.000197936	0.000166443
CLP1	14.2832	15.0289	13.257	9.57773	9.77464	10.4903	9.13117	9.99888	9.09435	-0.51243	-0.592864	5e-05	5e-05	0.000197936	0.000166443
CLPB	11.9698	12.229	13.2566	8.78162	8.80032	9.96336	8.43953	8.74285	9.89113	-0.443368	-0.468292	5e-05	5e-05	0.000197936	0.000166443
CLSPN	8.21155	7.45279	8.70102	6.15333	6.00589	5.82058	4.83783	5.07818	5.56737	-0.438455	-0.654111	5e-05	5e-05	0.000197936	0.000166443
CLSTN3	6.62636	6.52259	4.47435	13.3176	13.9218	14.9106	14.1017	12.8059	11.5758	1.25805	1.12675	5e-05	5e-05	0.000197936	0.000166443
CLTCL1	1.68312	1.87494	1.77522	2.36587	2.61719	2.90799	2.62611	2.50495	2.54156	0.565194	0.524696	5e-05	5e-05	0.000197936	0.000166443
CLU	12.7061	12.3241	11.4808	20.9333	23.1584	19.8677	15.5806	14.4802	12.8119	0.808825	0.231728	5e-05	0.0113	0.000197936	0.0233732
CMAHP	2.1686	1.97585	1.89911	1.27004	1.41114	1.4603	1.23944	0.784032	0.901799	-0.545252	-1.04683	0.0037	5e-05	0.00956363	0.000166443
CMBL	7.5596	7.94255	7.80947	9.94614	10.3074	10.0023	9.70357	10.1984	10.135	0.376164	0.36569	0.00015	0.0001	0.000547161	0.000319383
CMC4	17.8285	17.1026	19.0154	24.7894	24.7831	25.2186	33.1239	31.9761	33.785	0.471337	0.874222	0.0002	5e-05	0.000710741	0.000166443
CMIP	7.6861	7.97594	7.42428	12.0175	11.5445	10.5741	10.7262	10.4842	10.545	0.56426	0.459964	5e-05	5e-05	0.000197936	0.000166443
CMPK2	0.332396	0.235413	0.0648427	1.12739	0.642024	0.696273	10.2184	8.60897	4.64388	1.96251	5.21334	5e-05	5e-05	0.000197936	0.000166443
CMTM3	43.5516	45.6404	52.5186	58.8075	62.4393	59.1245	57.2048	60.8826	59.3287	0.348022	0.324189	5e-05	0.00035	0.000197936	0.00100991
CMTM6	48.6557	48.8138	48.6757	41.9942	41.2676	41.7249	26.115	27.904	29.3261	-0.225628	-0.810233	0.01305	5e-05	0.0288128	0.000166443
CMTM8	20.7547	18.9753	18.465	11.5471	14.5182	10.2768	5.49804	6.73247	7.7456	-0.679253	-1.54262	5e-05	5e-05	0.000197936	0.000166443
CMTR1	22.4428	21.6696	22.1698	25.7932	25.4966	27.3656	37.1251	31.7504	29.9019	0.246924	0.57556	0.00635	5e-05	0.0153743	0.000166443
CNIH1	64.7677	65.8751	71.4033	47.5175	44.113	44.1178	40.1362	42.0092	43.506	-0.57375	-0.685258	5e-05	5e-05	0.000197936	0.000166443
CNIH3	0.710272	0.513878	0.521722	4.49465	4.29807	4.89462	14.471	11.6274	11.6202	2.97082	4.43326	5e-05	5e-05	0.000197936	0.000166443
CNN2	70.2294	72.7584	80.7262	98.9727	91.4677	95.8044	84.4438	92.4702	92.5695	0.355594	0.268541	5e-05	0.0018	0.000197936	0.00448092
CNOT4	9.46574	9.50457	9.51854	12.9839	11.9983	10.6969	14.311	14.3935	13.7767	0.324682	0.576427	0.0014	5e-05	0.00404886	0.000166443
CNOT6L	3.88309	3.90673	3.17842	5.79516	5.63971	5.13948	7.4198	6.77809	5.96364	0.59562	0.878273	5e-05	5e-05	0.000197936	0.000166443
CNOT7	40.164	34.9793	41.2911	28.0957	27.2304	26.7517	22.5491	24.8132	27.2477	-0.504453	-0.642076	5e-05	5e-05	0.000197936	0.000166443
CNPY2	88.1619	89.0173	89.1169	74.0399	70.5343	77.2529	71.0729	68.4717	71.1849	-0.263596	-0.337639	0.018	0.0099	0.0380835	0.020745
CNR1	72.0251	62.095	47.354	75.6604	75.307	66.8828	86.0365	74.8482	67.3845	0.263573	0.330973	0.0033	0.0004	0.00864796	0.00114289
CNRIP1	18.6825	19.0504	22.4841	15.5307	16.7717	15.7245	12.6496	13.9522	16.8223	-0.326328	-0.471675	0.00225	5e-05	0.00619183	0.000166443
CNTNAP1	9.62218	9.56392	8.46511	13.2419	14.2285	13.3882	13.3331	12.2836	11.2255	0.563297	0.414017	5e-05	5e-05	0.000197936	0.000166443
CNTNAP3	3.62594	3.60175	3.44131	9.18903	10.2527	9.4303	13.4541	11.7887	10.5106	1.43625	1.74466	5e-05	5e-05	0.000197936	0.000166443
CNTNAP3B	0.782707	0.822419	0.798574	2.19327	2.07808	1.9376	2.35765	2.21202	1.9472	1.36909	1.43892	5e-05	5e-05	0.000197936	0.000166443
CNTNAP3P2	0.322569	0.580837	0.303788	0.908351	1.04161	0.892562	1.09198	1.00319	0.970903	1.23551	1.34473	5e-05	5e-05	0.000197936	0.000166443
CNTROB	19.1692	19.9997	20.8869	16.141	16.0116	16.3243	13.5837	13.1214	13.4531	-0.309006	-0.580609	0.0006	5e-05	0.00189825	0.000166443
COA1	91.1908	95.2308	92.3114	68.607	66.9265	72.3967	55.5581	51.4244	53.5017	-0.422785	-0.796453	0.0001	5e-05	0.000376394	0.000166443
COA4	136.846	147.646	160.836	119.027	114.475	125.59	116.818	115.964	121.49	-0.310515	-0.330011	0.0055	0.00825	0.0135569	0.017616
COA7	14.7993	14.4709	15.7256	11.0647	10.2213	10.7185	9.82497	9.92178	10.4146	-0.491516	-0.577089	5e-05	5e-05	0.000197936	0.000166443
COASY	44.365	44.9007	46.8165	38.0592	38.8191	39.3149	37.0073	33.3309	35.7079	-0.227953	-0.359787	0.0144	0.0008	0.0314264	0.00214853
COBLL1	2.96949	2.94284	3.38657	4.2216	4.17941	3.99681	4.90364	5.07529	5.80372	0.414954	0.763207	5e-05	5e-05	0.000197936	0.000166443
COG3	9.05839	8.62454	8.0162	6.03445	6.87567	6.09797	5.84095	5.45524	5.94267	-0.435106	-0.576055	5e-05	5e-05	0.000197936	0.000166443
COG4	36.7293	37.8077	37.1368	44.1952	44.8219	46.7619	44.7414	42.9579	44.8467	0.28197	0.247202	0.0027	0.0035	0.00726699	0.00814973
COG6	11.5839	11.6763	10.751	7.32039	6.75729	7.09379	7.54298	7.18622	7.28585	-0.683888	-0.62752	5e-05	5e-05	0.000197936	0.000166443
COG7	5.37469	6.02836	5.78037	7.32286	6.35498	7.35116	7.02362	7.87453	6.70575	0.291363	0.330275	0.0098	0.00315	0.0225123	0.00740954
COL11A1	14.3964	13.2821	11.4943	31.94	32.3726	31.1231	47.92	44.2904	43.6341	1.28468	1.79403	5e-05	5e-05	0.000197936	0.000166443
COL11A2	0.37887	0.207228	0.3761	0.524258	0.739491	0.524154	0.585385	0.75618	0.426326	0.893863	0.877624	0.0005	0.0006	0.00161548	0.00165223
COL12A1	58.2922	62.1556	55.2	103.775	106.53	94.6148	91.5831	92.9729	95.0327	0.795744	0.670621	5e-05	5e-05	0.000197936	0.000166443
COL13A1	7.27233	6.69555	8.87669	4.54541	4.75855	4.66341	2.19569	2.17236	2.14277	-0.709791	-1.81094	5e-05	5e-05	0.000197936	0.000166443
COL14A1	20.0517	17.0973	13.3829	57.5632	60.0759	57.701	89.101	83.4046	76.5416	1.79489	2.30115	5e-05	5e-05	0.000197936	0.000166443
COL16A1	1.10169	0.717693	1.19283	0.369574	0.305377	0.264261	0.384253	0.382232	0.449283	-1.6813	-1.30896	5e-05	5e-05	0.000197936	0.000166443
COL18A1	49.6352	51.4668	50.945	19.1755	20.7533	22.1677	16.8972	16.9608	17.0325	-1.29193	-1.57905	5e-05	5e-05	0.000197936	0.000166443
COL1A1	2.11205	2.5282	2.34879	0.410312	0.382504	0.248247	0.171455	0.155278	0.140691	-2.74704	-3.90229	5e-05	5e-05	0.000197936	0.000166443
COL1A2	278.89	272.514	237.108	300.727	320.148	311.108	459.956	422.596	412.71	0.241171	0.716039	0.0121	5e-05	0.0270629	0.000166443
COL21A1	9.45827	9.70549	8.97836	21.4116	20.328	20.82	25.5423	24.8992	22.1517	1.1525	1.3671	5e-05	5e-05	0.000197936	0.000166443
COL4A1	7.74959	7.35442	7.33361	5.20757	5.43169	5.24939	4.55578	4.48877	4.2336	-0.497923	-0.756865	5e-05	5e-05	0.000197936	0.000166443
COL4A2	26.9941	26.1135	26.3107	18.0257	18.6694	17.7528	16.031	16.2522	15.6386	-0.544595	-0.728789	5e-05	5e-05	0.000197936	0.000166443
COL4A5	15.3829	15.8991	12.6359	16.4693	18.6257	17.0996	28.4261	24.8077	22.1737	0.249091	0.779899	0.0066	5e-05	0.0159155	0.000166443
COL4A6	7.41134	6.64291	5.68599	8.73354	9.13135	9.25698	13.3823	11.7723	10.8685	0.458317	0.867783	5e-05	5e-05	0.000197936	0.000166443
COL5A2	59.5437	57.7256	52.4867	34.2603	35.1088	33.9069	37.1604	34.9987	34.3556	-0.716958	-0.67241	5e-05	5e-05	0.000197936	0.000166443
COL6A2	159.916	154.793	159.514	194.105	204.997	214.737	235.989	227.459	215.046	0.372295	0.51677	0.0001	5e-05	0.000376394	0.000166443
COL6A3	52.1104	54.3056	53.3419	1.30193	1.17332	1.11243	0.120274	0.171615	0.369674	-5.47669	-7.91579	5e-05	5e-05	0.000197936	0.000166443
COL7A1	3.60515	3.47174	3.64403	1.16913	1.37097	1.34404	1.1875	1.22818	1.04572	-1.46476	-1.631	5e-05	5e-05	0.000197936	0.000166443
COL8A1	13.1272	12.7132	10.7691	23.2364	23.2248	22.868	17.5012	18.6476	18.2247	0.921245	0.570686	5e-05	5e-05	0.000197936	0.000166443
COL8A2	0.246535	0.342843	0.266324	0.638375	0.657198	0.648618	0.917063	0.913836	0.524763	1.18399	1.46095	5e-05	5e-05	0.000197936	0.000166443
COLGALT1	112.47	113.128	117.79	73.9111	73.2973	77.9595	77.756	81.6031	81.4267	-0.608838	-0.512089	5e-05	5e-05	0.000197936	0.000166443
COLQ	0.181464	0.386156	0.416555	0.570637	0.485093	0.544272	0.756343	0.667007	0.697693	0.701087	1.10779	0.01265	0.0003	0.0280889	0.0008766
COMMD7	36.5764	35.8599	40.9915	44.1894	44.1705	51.6228	41.4292	44.3565	46.4061	0.303474	0.220858	0.00155	0.01075	0.0044371	0.022334
COMMD8	26.8908	27.3838	31.9673	20.7727	23.5327	20.7273	23.8787	20.889	22.8701	-0.407224	-0.350559	5e-05	0.00345	0.000197936	0.00804185
COMTD1	8.63135	8.28138	8.19942	17.924	16.633	19.0582	16.2046	19.7848	18.2667	1.09426	1.1114	5e-05	5e-05	0.000197936	0.000166443
COPB1	71.763	66.7573	69.673	56.3262	51.7342	53.2246	55.5912	51.3384	57.6441	-0.368311	-0.33919	5e-05	0.00145	0.000197936	0.00368711
COPG2	19.9994	19.7752	19.9803	28.6558	27.6719	28.9278	30.3274	31.4029	31.3036	0.512736	0.638699	0.00195	0.0001	0.00544897	0.000319383
COPS2	43.6844	41.2207	44.1798	28.8451	28.9406	27.8931	33.3401	33.7445	32.5837	-0.59131	-0.373114	5e-05	0.0004	0.000197936	0.00114289
COPS5	70.275	71.3778	77.5829	55.1735	52.7113	57.7956	50.0611	49.9294	50.1028	-0.40408	-0.546623	5e-05	5e-05	0.000197936	0.000166443
COPS7B	18.2594	18.2793	19.0594	13.3874	14.8471	13.7771	14.4022	13.6975	13.8746	-0.404248	-0.405529	0.0002	0.00055	0.000710741	0.00152766
COQ10B	18.6075	20.953	18.9828	15.9176	15.4071	17.1593	16.1724	15.3619	15.11	-0.271995	-0.327803	0.00845	0.0059	0.0197645	0.0130232
COQ7	7.07428	6.59097	6.37081	7.96874	9.21937	7.91401	7.14821	8.28822	8.5408	0.32521	0.259066	0.0074	0.0216	0.0175788	0.041378
CORO2A	1.26957	1.19265	1.01523	1.99967	2.03362	2.20793	2.57048	2.40687	2.31407	0.843798	1.06817	5e-05	5e-05	0.000197936	0.000166443
CORO7	3.6171	2.99335	3.25507	5.14459	5.30504	5.33014	5.55573	6.43895	5.71125	0.677609	0.843766	0.0003	5e-05	0.00102298	0.000166443
COX19	6.72215	6.53357	7.45184	4.2783	4.78802	4.21726	4.48497	4.08596	4.00338	-0.640514	-0.719678	5e-05	5e-05	0.000197936	0.000166443
COX5A	176.588	173.206	197.144	120.55	130.415	129.204	133.831	141.006	144.999	-0.524736	-0.381551	5e-05	0.0003	0.000197936	0.0008766
COX6C	145.231	141.521	149.433	122.109	115.361	128.213	114.37	116.922	125.341	-0.254347	-0.2905	0.0059	0.00715	0.0143901	0.0154809
COX7A2L	86.2574	82.4339	89.1376	57.0709	54.1355	60.3085	56.9933	56.8257	58.7257	-0.58808	-0.579444	5e-05	5e-05	0.000197936	0.000166443
COX7B	346.146	325.429	396.421	253.716	244.075	266.211	292.674	300.513	280.18	-0.483258	-0.290246	5e-05	0.01015	0.000197936	0.0212351
CP	5.11579	4.84854	3.6716	20.6531	20.2693	19.3015	102.415	80.8057	68.2866	2.14292	4.20512	5e-05	5e-05	0.000197936	0.000166443
CPA6	18.5637	15.8626	15.0236	9.51142	9.54891	11.6252	9.58798	9.85176	8.89426	-0.688409	-0.803433	5e-05	5e-05	0.000197936	0.000166443
CPEB2	1.47488	1.58079	1.40952	2.53166	2.48939	2.2976	2.87496	2.70937	2.61709	0.712856	0.877152	5e-05	5e-05	0.000197936	0.000166443
CPED1	2.91211	3.18287	3.36558	2.74776	1.81422	2.01865	1.11466	1.02161	1.16352	-0.5237	-1.51955	0.00015	5e-05	0.000547161	0.000166443
CPM	0.795418	0.916968	1.16481	0.0700977	0.0385997	0.0868806	0.00799824	0.0517197	0.0155892	-3.87885	-5.25573	5e-05	0.00025	0.000197936	0.000741708
CPOX	10.6274	10.4997	11.6666	14.3667	14.983	13.5991	13.7277	15.5992	15.7411	0.389199	0.458685	0.00015	5e-05	0.000547161	0.000166443
CPQ	36.9864	32.9566	28.154	54.2442	55.9965	56.9508	74.497	64.1528	52.2658	0.769221	0.960654	5e-05	5e-05	0.000197936	0.000166443
CPSF2	23.7232	23.8523	22.135	19.6753	18.8918	18.1033	16.4665	16.9174	17.6064	-0.298781	-0.451153	0.0015	5e-05	0.00430607	0.000166443
CPT1B	3.29583	2.3695	3.71455	5.29726	6.25974	4.74154	7.15759	8.40765	5.92684	0.797101	1.19616	0.00685	0.0001	0.0164316	0.000319383
CPT1C	14.1916	14.6289	13.8736	28.1935	29.394	27.5837	20.793	19.9825	18.7261	0.996329	0.478892	5e-05	5e-05	0.000197936	0.000166443
CPT2	6.66225	6.45849	6.27912	8.0535	8.57725	8.68998	9.16365	8.66114	8.28674	0.384273	0.428641	0.00945	0.0035	0.0218029	0.00814973
CRABP2	5.46572	6.54109	5.26527	9.60333	9.10509	7.07588	9.54833	7.49321	6.1578	0.578051	0.425642	5e-05	0.00555	0.000197936	0.0123397
CRADD	17.7478	22.1309	20.8223	13.1607	13.2222	13.9585	13.1702	12.489	14.8126	-0.589459	-0.584803	5e-05	5e-05	0.000197936	0.000166443
CRAT	37.0316	39.1772	36.6981	57.8266	58.2638	61.5773	43.7913	45.994	44.2727	0.654048	0.247724	5e-05	0.00355	0.000197936	0.00825446
CRBN	8.87791	9.44766	7.95414	12.4466	13.5645	12.3126	12.8868	12.4235	11.5541	0.544287	0.488279	5e-05	5e-05	0.000197936	0.000166443
CREB3L1	2.03159	2.50013	2.37231	0.529854	0.483126	0.313698	0.648453	0.674043	0.631017	-2.37962	-1.82137	5e-05	5e-05	0.000197936	0.000166443
CREB3L2	16.8672	16.781	16.0184	12.9922	11.7334	11.9552	11.5518	12.4924	15.2717	-0.437251	-0.337163	0.0002	0.02575	0.000710741	0.0481426
CREB5	5.55418	5.32794	4.41842	3.52427	3.3716	3.26149	2.17841	2.23397	1.65842	-0.591057	-1.33362	5e-05	5e-05	0.000197936	0.000166443
CREBRF	3.01322	2.08297	2.21878	4.53148	4.31166	4.16185	7.38686	5.62186	4.95515	0.830141	1.29617	5e-05	5e-05	0.000197936	0.000166443
CRELD1	4.89621	5.38805	4.15226	10.5709	10.4865	9.88436	13.2346	12.5813	10.2122	1.09983	1.3194	5e-05	5e-05	0.000197936	0.000166443
CRIP2	20.5404	16.6398	21.7153	62.0269	65.2903	70.0432	63.4775	69.5265	77.9426	1.7446	1.84065	5e-05	5e-05	0.000197936	0.000166443
CRISPLD2	1.47991	1.83955	2.53999	0.578592	0.603306	0.384203	0.319114	0.393921	0.195723	-1.90359	-2.6888	5e-05	5e-05	0.000197936	0.000166443
CRLF3	16.726	17.3143	16.9045	13.048	13.8313	13.1518	11.2445	12.7077	12.5917	-0.347814	-0.479304	0.00015	5e-05	0.000547161	0.000166443
CRMP1	1.47447	2.00083	1.46069	2.20174	2.00392	2.26728	2.17313	2.68801	2.20422	0.391082	0.517424	0.00665	0.0005	0.0160215	0.00139794
CRNDE	2.17749	3.19965	1.78918	4.51252	3.90763	5.05208	3.41687	5.05426	3.58911	0.910684	0.750954	0.00015	0.00155	0.000547161	0.00391565
CROCC	3.23681	3.3545	3.11154	4.0196	4.22054	3.83199	5.03618	5.34801	4.80669	0.3152	0.646725	0.00295	5e-05	0.00786627	0.000166443
CROCCP3	1.12492	1.3715	0.848832	1.57588	1.60116	1.44403	2.04271	1.86282	1.64879	0.466112	0.731495	0.0006	5e-05	0.00189825	0.000166443
CRTAP	56.9881	62.1019	59.3279	49.2175	52.983	52.7962	36.0889	37.8956	39.9884	-0.203023	-0.64657	0.024	5e-05	0.048879	0.000166443
CRTC1	3.80154	3.85329	4.18154	6.09294	6.74092	6.1777	6.3139	6.65597	5.52321	0.68365	0.643759	5e-05	5e-05	0.000197936	0.000166443
CRTC2	10.0697	11.6639	12.424	12.6815	14.9103	13.5268	13.6924	14.4108	14.0663	0.267585	0.303993	0.00905	0.0018	0.0209788	0.00448092
CRY1	9.00678	9.26796	9.10838	5.60449	5.94728	7.38444	5.09751	5.18742	5.58716	-0.532139	-0.786795	5e-05	5e-05	0.000197936	0.000166443
CRYAB	197.1	207.756	240.181	111.837	106.654	113.173	164.276	176.298	177.849	-0.959659	-0.315252	5e-05	0.00285	0.000197936	0.00678029
CRYBB2P1	11.1575	11.5576	12.4227	8.86564	9.47162	8.98008	10.0894	9.31446	7.45963	-0.363207	-0.387377	0.0031	0.00615	0.00820508	0.0135115
CS	69.372	70.5468	71.6755	59.7836	60.2574	59.3143	47.7402	49.5467	53.8661	-0.23848	-0.485291	0.00755	5e-05	0.0178806	0.000166443
CSAG1	40.3031	42.4304	57.4612	21.5007	17.7642	17.4929	16.7176	17.7538	15.4418	-1.30454	-1.48994	5e-05	5e-05	0.000197936	0.000166443
CSDE1	352.1	349.353	350.472	299.925	302.727	293.998	277.222	290.804	291.119	-0.230415	-0.292058	0.0137	0.0157	0.0300823	0.0312503
CSF2	3.1259	2.70907	2.71559	0.772666	1.04076	0.985946	0.890929	1.26553	1.14579	-1.61092	-1.37257	0.0002	0.0012	0.000710741	0.00310851
CSGALNACT2	18.71	20.2891	19.9073	17.0717	15.5919	16.1457	14.4861	15.2565	13.7658	-0.271268	-0.43713	0.0029	5e-05	0.00774387	0.000166443
CSK	42.9313	46.0335	49.1622	29.156	27.9835	28.6431	28.986	31.2669	31.8033	-0.687238	-0.585409	5e-05	5e-05	0.000197936	0.000166443
CSNK1G1	8.28811	8.1102	8.13186	5.93966	5.89567	5.55421	6.75239	6.76988	7.02923	-0.496337	-0.255314	5e-05	0.02555	0.000197936	0.0478162
CSPG5	1.08788	0.594181	0.851323	2.81072	2.8275	2.18119	1.75662	1.59329	1.32264	1.62599	0.883144	5e-05	0.00015	0.000197936	0.000464738
CSRNP1	4.50317	5.2487	4.92838	3.48462	3.77185	3.80433	3.49843	4.0034	4.29116	-0.408421	-0.315947	0.00095	0.0224	0.0028763	0.042699
CSRP1	66.8029	64.0226	64.5651	176.667	179.76	179.699	370.198	334.785	317.748	1.45621	2.38799	5e-05	5e-05	0.000197936	0.000166443
CSRP2	55.2966	55.0116	53.9568	39.0529	42.0244	44.2894	43.2803	41.962	41.4377	-0.389871	-0.374836	0.0003	0.00135	0.00102298	0.00346094
CSRP2BP	7.00434	6.74047	5.86444	8.58283	8.47533	9.44051	8.04739	8.26333	8.53145	0.434386	0.341257	0.0007	0.00455	0.00218486	0.0102956
CST3	101.563	123.375	125.096	186.375	189.219	200.711	200.287	197.666	190.846	0.719337	0.75028	5e-05	5e-05	0.000197936	0.000166443
CSTF2	23.1965	23.0125	25.6962	14.9204	17.3723	16.6054	14.6165	14.8363	16.106	-0.556318	-0.658366	5e-05	5e-05	0.000197936	0.000166443
CTBP1-AS2	8.91402	9.53219	9.27751	10.9796	11.6537	10.4722	12.1462	11.3584	11.5231	0.25595	0.337375	0.0145	0.0012	0.0316186	0.00310851
CTDSP2	30.5099	30.9512	29.6781	37.1501	38.3209	38.5109	39.5696	37.9718	39.2412	0.322661	0.357682	0.00025	5e-05	0.000868145	0.000166443
CTGF	653.31	723.94	770.277	352.486	344.31	343.143	116.279	138.726	157.408	-1.04618	-2.38051	5e-05	5e-05	0.000197936	0.000166443
CTHRC1	1.45564	1.41389	2.64685	0.75375	0.674826	0.89998	0.378688	0.34743	0.786686	-1.24429	-1.8665	0.0001	5e-05	0.000376394	0.000166443
CTIF	2.41541	2.00693	2.04645	3.76579	3.69419	3.73115	4.98159	4.30173	4.69254	0.790788	1.11137	5e-05	5e-05	0.000197936	0.000166443
CTNNA1	124.335	127.061	124.689	145.675	144.078	146.41	146.905	150.217	146.752	0.213809	0.239091	0.01875	0.00735	0.0394182	0.0158721
CTNNA2	4.23235	3.51484	3.54215	5.64044	5.468	4.90212	8.74457	10.206	8.0417	0.504063	1.25759	5e-05	5e-05	0.000197936	0.000166443
CTNNB1	118.368	115.15	111.65	160.773	168.191	164.566	197.195	184.346	172.316	0.515839	0.682215	5e-05	5e-05	0.000197936	0.000166443
CTNNBIP1	7.34651	7.26142	7.91403	8.97648	9.17781	8.48145	10.3372	8.79169	10.2461	0.242031	0.383256	0.02345	0.0003	0.0479359	0.0008766
CTNNBL1	39.7616	41.1867	44.1698	34.461	33.3669	32.8086	36.5546	33.4805	34.2558	-0.314137	-0.262677	0.0012	0.01725	0.00352828	0.0339399
CTNND2	4.42842	3.92242	2.53051	0.674492	0.66001	0.433497	0.143382	0.237182	0.13971	-2.62167	-4.38644	5e-05	5e-05	0.000197936	0.000166443
CTPS1	41.8582	41.118	45.1913	30.4548	31.4434	32.89	26.1635	30.2251	35.1872	-0.435251	-0.484992	5e-05	5e-05	0.000197936	0.000166443
CTSA	88.5514	86.7372	82.731	116.481	119.576	125.152	113.805	109.848	98.5699	0.485353	0.320578	5e-05	0.00015	0.000197936	0.000464738
CTSC	183.737	174.206	172.219	203.418	201.857	215.598	207.541	200.536	211.958	0.227865	0.225916	0.01715	0.01345	0.0364775	0.0272418
CTSD	405.762	403.286	415.297	594.65	609.012	650.453	671.877	625.387	586.259	0.598721	0.621424	5e-05	5e-05	0.000197936	0.000166443
CTSF	11.4359	10.5278	10.1296	37.6456	41.1966	42.7203	42.7228	39.1599	31.976	1.92135	1.8269	5e-05	5e-05	0.000197936	0.000166443
CTSH	50.3615	47.7243	47.3143	64.397	68.8986	71.6865	84.3676	72.9566	61.6003	0.49547	0.590405	5e-05	5e-05	0.000197936	0.000166443
CTSL	84.9321	80.6153	93.0622	101.409	106.645	112.763	112.853	105.11	104.152	0.310975	0.3168	0.0009	0.0002	0.00274059	0.000605945
CTSO	2.26524	2.55337	1.739	4.31993	4.13232	4.88683	6.555	4.90065	4.08545	1.02442	1.24485	5e-05	5e-05	0.000197936	0.000166443
CTSV	0.117875	0.0783877	0.171802	0.974854	1.08558	1.1394	1.34301	1.03201	1.12134	3.11997	3.24782	5e-05	5e-05	0.000197936	0.000166443
CTXN1	6.61161	7.99282	9.62586	34.5472	34.4181	33.7651	19.9854	21.4529	24.7617	2.08398	1.45002	5e-05	5e-05	0.000197936	0.000166443
CUEDC1	33.3326	33.6833	35.1368	49.4683	48.3399	50.5871	55.8116	54.1186	53.8798	0.538718	0.681296	5e-05	5e-05	0.000197936	0.000166443
CUEDC2	65.8027	71.2365	65.5436	93.5399	89.2759	101.176	92.442	86.6138	85.5497	0.487338	0.385331	5e-05	5e-05	0.000197936	0.000166443
CUL1	45.6245	47.528	50.3624	64.0664	61.4907	63.2714	83.4842	85.0955	86.5809	0.395876	0.830205	5e-05	5e-05	0.000197936	0.000166443
CUL4A	28.931	28.3804	29.9699	21.0493	20.1927	19.2948	20.0134	19.1513	21.0426	-0.52786	-0.535734	5e-05	5e-05	0.000197936	0.000166443
CUL4B	69.0385	64.6517	65.4089	54.7488	50.6354	50.0509	49.0021	52.4918	52.7497	-0.357174	-0.368276	5e-05	0.0005	0.000197936	0.00139794
CUL5	16.0948	15.9304	15.1755	14.632	13.5395	12.2795	12.9605	12.4225	14.1671	-0.222633	-0.255127	0.016	0.0193	0.0343796	0.0374521
CUL7	11.3858	10.6072	9.61297	12.9943	13.8472	14.0172	15.4378	13.9149	13.2836	0.370446	0.431885	5e-05	5e-05	0.000197936	0.000166443
CUL9	7.23181	7.32209	7.0128	9.80928	11.0562	9.85028	10.4877	9.8761	9.51895	0.510174	0.470507	5e-05	5e-05	0.000197936	0.000166443
CWC27	33.2779	34.7652	40.0544	30.8227	25.5794	30.0503	26.0839	28.8399	27.277	-0.322355	-0.395109	0.0006	0.00025	0.00189825	0.000741708
CWF19L1	12.762	13.1199	14.7952	10.808	10.3747	11.3707	9.12459	9.17167	10.611	-0.321409	-0.492785	0.00255	5e-05	0.0069224	0.000166443
CWF19L2	9.60746	9.67319	8.70823	6.72921	6.49944	6.62962	6.39516	6.59856	7.01869	-0.495114	-0.483959	5e-05	5e-05	0.000197936	0.000166443
CX3CL1	6.32958	6.31766	5.59795	8.0307	7.33536	7.02288	11.6977	10.659	10.4181	0.29527	0.845071	0.0078	5e-05	0.0184232	0.000166443
CXADR	5.85361	6.70521	4.9946	10.061	10.0707	9.50229	14.3343	13.5888	12.2603	0.755501	1.19485	5e-05	5e-05	0.000197936	0.000166443
CXADRP3	1.15839	0.663609	0.999906	2.42423	2.3052	1.61667	2.85597	2.04139	2.21901	1.1692	1.33447	5e-05	5e-05	0.000197936	0.000166443
CXCL12	6.11239	5.6888	7.74625	4.48696	4.24389	4.11205	3.12164	3.49281	3.90712	-0.606009	-0.89363	5e-05	5e-05	0.000197936	0.000166443
CXCL16	7.34758	6.83567	5.02082	22.212	22.3664	23.3844	24.5805	19.5835	17.8353	1.82333	1.69084	5e-05	5e-05	0.000197936	0.000166443
CXCL2	7.29216	6.1244	7.69931	2.38057	2.99039	2.2285	5.30373	5.85216	4.45233	-1.47436	-0.436022	5e-05	0.01255	0.000197936	0.0256561
CXCL8	221.679	214.422	267.653	48.2027	49.5225	46.984	42.1386	45.1536	48.4339	-2.28191	-2.37437	5e-05	5e-05	0.000197936	0.000166443
CXXC1	8.41026	8.18978	7.74162	10.0337	12.1319	12.0242	9.85	11.7024	9.69774	0.490138	0.360435	5e-05	0.0002	0.000197936	0.000605945
CXXC5	18.7657	19.5327	18.7807	48.3668	45.7989	50.0392	85.8326	79.3412	79.3569	1.33709	2.09898	5e-05	5e-05	0.000197936	0.000166443
CYB561	27.0402	26.7251	25.4684	31.7714	32.6409	34.2562	39.3008	38.7583	39.0785	0.316475	0.564018	0.0005	5e-05	0.00161548	0.000166443
CYB561D1	5.31435	5.24967	4.74046	6.82999	6.31342	6.0181	6.72699	6.12208	6.51442	0.324257	0.339385	0.00235	0.00065	0.0064389	0.00177874
CYB5R1	29.2645	29.8393	29.3656	37.5026	37.643	39.5714	38.7258	39.054	38.8784	0.374829	0.399037	0.0001	5e-05	0.000376394	0.000166443
CYB5R2	3.6905	5.115	3.45848	0.310758	0.564532	0.195502	0.113108	0.0456047	0.182324	-3.51768	-5.16836	5e-05	5e-05	0.000197936	0.000166443
CYB5R4	17.731	16.8082	17.75	13.7707	14.0053	13.095	11.1004	11.6952	11.8755	-0.355435	-0.592779	0.0004	5e-05	0.00132307	0.000166443
CYB5RL	3.6794	3.52535	2.93212	3.64994	4.48821	4.27594	5.97567	4.80818	4.90458	0.292366	0.630089	0.01645	5e-05	0.0352207	0.000166443
CYC1	139.487	161.827	180.491	106.88	117.77	119.652	105.947	114.323	124.942	-0.484775	-0.480967	5e-05	5e-05	0.000197936	0.000166443
CYCS	58.99	55.0208	61.2036	35.5174	35.2287	35.9947	27.5396	29.5114	33.0176	-0.71501	-0.960025	5e-05	5e-05	0.000197936	0.000166443
CYFIP2	5.15978	4.9085	4.18802	10.5493	10.639	10.2798	16.2657	16.0368	15.6297	1.14229	1.7494	5e-05	5e-05	0.000197936	0.000166443
CYLD	10.1425	10.5213	8.70627	15.0778	14.4078	13.8391	16.6066	16.4759	15.5409	0.560843	0.727304	5e-05	5e-05	0.000197936	0.000166443
CYP1B1	4.40325	3.618	3.5191	2.28452	2.2753	2.14327	2.68616	2.56249	2.83088	-0.783789	-0.514344	5e-05	5e-05	0.000197936	0.000166443
CYP24A1	2.17305	1.7339	2.19667	0.312611	0.456759	0.395503	0.0851844	0.292912	0.26538	-2.38949	-3.24571	5e-05	5e-05	0.000197936	0.000166443
CYP26B1	0.79443	1.05291	0.915141	0.416469	0.401706	0.28287	0.175974	0.108103	0.150822	-1.32709	-2.66721	5e-05	5e-05	0.000197936	0.000166443
CYP27B1	0.915887	1.31841	1.04432	0.723748	0.575907	0.767123	0.57553	0.716934	0.358349	-0.665704	-0.989911	0.00485	0.00045	0.0121378	0.00127331
CYP27C1	2.016	2.23145	1.90499	1.13205	0.97996	0.93482	0.323738	0.335643	0.304105	-1.01385	-2.67482	5e-05	5e-05	0.000197936	0.000166443
CYP2J2	0.188121	0	0	1.12231	0.927432	0.910377	1.28623	0.827951	0.500018	3.97592	3.79664	0.0044	0.00725	0.0111359	0.0156767
CYP2U1	4.43823	4.18351	4.06581	7.17879	6.80118	7.10103	7.28915	6.99226	6.35747	0.73253	0.701951	5e-05	5e-05	0.000197936	0.000166443
CYP46A1	0.462647	0.527391	0.134852	1.75029	1.79266	2.04639	1.55333	1.27311	1.20825	2.31289	1.84267	5e-05	5e-05	0.000197936	0.000166443
CYP4V2	1.25292	1.47649	1.45699	3.76407	3.61477	3.06114	4.17905	4.01048	3.71215	1.31834	1.50738	5e-05	5e-05	0.000197936	0.000166443
CYS1	0.731614	0.544896	0.64688	1.58373	1.68474	1.78846	0.750276	1.23122	0.953196	1.39461	0.609558	5e-05	0.0081	0.000197936	0.0173323
CYSRT1	0.639296	0.556456	0.355704	1.42812	1.28751	1.48788	1.19224	1.59591	1.20458	1.43797	1.36375	0.0005	0.00115	0.00161548	0.00299077
CYSTM1	35.6027	34.5993	35.8365	42.0196	40.1262	45.2117	50.9158	51.6307	53.6082	0.264296	0.558388	0.01245	5e-05	0.0276774	0.000166443
DAAM1	4.51282	4.05611	4.18178	3.51478	3.16429	3.1996	2.83098	2.53716	2.73205	-0.368189	-0.65455	0.00085	5e-05	0.00260391	0.000166443
DAB1	1.26684	0.907759	0.870415	0.385933	0.148824	0.276106	0.0441893	0.0711876	0.107488	-1.90892	-3.77221	5e-05	5e-05	0.000197936	0.000166443
DAGLB	12.556	13.7436	14.7625	10.8262	11.1523	12.2797	9.02641	10.2941	9.02703	-0.261358	-0.534584	0.0094	5e-05	0.0216989	0.000166443
DANCR	95.1163	94.0157	112.707	57.8902	58.876	59.4281	24.6669	33.7491	37.7988	-0.776612	-1.64945	5e-05	5e-05	0.000197936	0.000166443
DAPK1	0.316338	0.261772	0.334667	3.94451	3.7915	3.83678	3.91163	3.81674	3.75117	3.66433	3.65266	5e-05	5e-05	0.000197936	0.000166443
DAPK2	2.98868	3.12599	2.4806	3.96999	4.10326	4.47215	4.71862	4.44026	4.99152	0.545544	0.719228	5e-05	5e-05	0.000197936	0.000166443
DARS2	13.7584	13.5859	13.2646	10.3316	10.3452	10.696	8.50713	9.12397	9.49335	-0.372282	-0.582202	0.0001	5e-05	0.000376394	0.000166443
DAZAP1	84.278	89.5126	97.0483	57.6124	60.6658	60.5427	49.2286	53.731	59.809	-0.59892	-0.734613	5e-05	5e-05	0.000197936	0.000166443
DBF4B	13.2524	12.7734	15.1512	10.2464	9.93022	10.5749	9.20001	9.62084	10.1252	-0.421181	-0.508472	0.0001	5e-05	0.000376394	0.000166443
DBNDD1	13.4486	13.7383	13.2401	19.4229	20.2713	21.2587	18.376	18.6483	17.8234	0.592376	0.440112	5e-05	0.00035	0.000197936	0.00100991
DBP	4.53333	4.03988	4.38752	8.63881	8.37236	7.52753	9.30535	9.16511	8.88169	0.920912	1.07751	5e-05	5e-05	0.000197936	0.000166443
DCAF11	12.0878	12.2005	12.4436	15.5527	16.9911	16.0322	18.6194	16.7539	18.0529	0.40321	0.540514	5e-05	5e-05	0.000197936	0.000166443
DCAF13	59.3453	56.9243	62.292	29.5745	30.0571	31.4386	22.6242	23.1203	29.2408	-0.971371	-1.25174	5e-05	5e-05	0.000197936	0.000166443
DCAF4	3.49704	2.84796	4.13054	2.33185	2.20789	1.88478	1.77341	1.87865	2.13891	-0.705364	-0.855148	5e-05	5e-05	0.000197936	0.000166443
DCAF6	23.5528	22.8209	21.6848	33.1961	31.0097	32.089	33.9917	36.0694	33.5645	0.500683	0.606533	0.0001	5e-05	0.000376394	0.000166443
DCAF8	23.9304	24.1372	23.048	30.524	28.2299	28.1269	32.7409	29.7129	28.6234	0.288871	0.356924	0.00345	0.00025	0.00898766	0.000741708
DCAKD	26.4612	27.0796	24.9035	30.4487	33.0542	37.2316	34.2668	33.9069	33.1356	0.360817	0.369026	0.0003	0.0001	0.00102298	0.000319383
DCLK2	1.91631	2.13936	1.6963	2.65153	3.26853	2.92884	3.87791	3.13582	3.74195	0.621442	0.902971	5e-05	5e-05	0.000197936	0.000166443
DCLRE1C	3.50846	3.47508	3.58673	2.85078	2.51051	2.65193	2.43517	2.3197	2.91086	-0.399558	-0.463517	0.00015	0.00025	0.000547161	0.000741708
DCPS	30.7096	31.5195	33.1344	21.8554	23.5157	23.8064	21.1161	20.1963	21.5608	-0.463134	-0.600992	5e-05	5e-05	0.000197936	0.000166443
DCTN3	68.7062	70.4668	67.3229	102.62	111.71	109.309	84.6019	89.1794	90.488	0.648272	0.355896	5e-05	0.00015	0.000197936	0.000464738
DCTN6	32.2074	31.2958	31.1455	24.5332	24.9189	24.4803	22.1085	17.9133	22.1127	-0.356376	-0.607188	0.0007	5e-05	0.00218486	0.000166443
DCTPP1	47.8092	45.034	53.9936	38.2331	43.4535	41.9191	28.2657	34.0234	39.4189	-0.248468	-0.52978	0.0128	5e-05	0.0283649	0.000166443
DCUN1D1	11.5168	11.6741	11.1859	7.65005	6.84017	6.7182	6.51805	6.45937	6.38593	-0.696798	-0.828107	5e-05	5e-05	0.000197936	0.000166443
DCUN1D2	4.87082	5.71227	5.25643	3.26482	3.34775	3.083	2.81199	2.90191	3.40341	-0.708131	-0.796848	5e-05	5e-05	0.000197936	0.000166443
DCUN1D4	12.7681	13.2009	12.7574	15.4583	15.1114	14.5419	16.2364	14.8262	14.4148	0.220181	0.231832	0.02135	0.0088	0.0441685	0.0186751
DCUN1D5	3.86894	4.07086	3.98658	3.03901	2.79929	2.67807	2.45388	2.62279	2.70002	-0.485846	-0.616928	5e-05	5e-05	0.000197936	0.000166443
DDIAS	13.9124	12.8536	15.0082	9.12989	8.28289	9.09409	6.13825	6.96343	8.72383	-0.656246	-0.936597	5e-05	5e-05	0.000197936	0.000166443
DDIT4	118.688	116.501	99.6659	127.903	131.891	126.859	326.492	293.868	261.89	0.207503	1.39765	0.02085	5e-05	0.0432626	0.000166443
DDR1	47.7996	44.0195	42.2921	56.8063	62.6016	58.9041	68.8905	62.4367	59.7412	0.410974	0.510659	5e-05	5e-05	0.000197936	0.000166443
DDR2	24.5557	26.1497	20.8616	31.5344	36.989	30.7916	36.5996	36.7617	35.6354	0.472717	0.606918	5e-05	5e-05	0.000197936	0.000166443
DDX1	46.0682	43.3066	48.1089	36.1022	36.5561	38.5316	34.7012	35.7653	34.3521	-0.306235	-0.391366	0.0009	0.0002	0.00274059	0.000605945
DDX10	20.7475	22.1814	25.3396	17.0114	17.2161	17.4455	14.15	14.2523	15.037	-0.401809	-0.652219	0.0001	5e-05	0.000376394	0.000166443
DDX18	37.3945	37.4786	38.4304	24.8773	23.499	25.1835	26.7271	27.8793	27.0653	-0.623203	-0.472284	5e-05	5e-05	0.000197936	0.000166443
DDX21	85.5852	86.4665	96.3868	53.3155	50.6842	51.3113	39.0508	41.9403	44.8875	-0.789432	-1.09256	5e-05	5e-05	0.000197936	0.000166443
DDX24	45.0512	44.4932	47.1908	57.6767	55.9331	57.3293	64.3063	57.2915	55.5596	0.322098	0.373647	0.00035	5e-05	0.00117471	0.000166443
DDX27	41.4742	41.8217	44.8501	35.7744	37.2885	35.3512	29.6345	31.2877	33.3225	-0.241236	-0.443305	0.0085	5e-05	0.0198639	0.000166443
DDX39A	91.5196	90.0313	104.097	72.243	74.4575	81.6323	66.4171	69.3385	77.0867	-0.3231	-0.424453	0.0005	5e-05	0.00161548	0.000166443
DDX47	43.7296	39.7084	46.2972	33.9632	33.8674	33.9488	30.5457	28.4507	27.6	-0.350124	-0.583191	0.00025	5e-05	0.000868145	0.000166443
DDX49	42.7757	45.1363	48.2539	38.6213	37.2668	41.2749	31.4681	32.2502	35.9366	-0.216848	-0.450353	0.02065	5e-05	0.0429082	0.000166443
DDX51	8.71795	8.81873	10.4158	6.9141	6.64458	6.57323	6.39374	6.44247	6.2285	-0.473492	-0.552072	5e-05	5e-05	0.000197936	0.000166443
DDX52	16.1023	15.4118	16.2895	12.6878	11.9483	11.613	9.82833	9.79864	10.1784	-0.399174	-0.681547	5e-05	5e-05	0.000197936	0.000166443
DDX54	25.2332	26.0902	28.9611	19.815	19.5815	20.4359	16.9177	18.2133	19.5995	-0.424195	-0.552776	5e-05	5e-05	0.000197936	0.000166443
DDX55	15.7433	15.2916	17.1235	10.8789	11.1091	11.697	10.9803	10.721	11.5076	-0.515681	-0.536218	5e-05	5e-05	0.000197936	0.000166443
DDX56	42.2119	43.3498	48.3811	32.5235	33.983	34.7963	26.4422	26.5514	29.2287	-0.402943	-0.704015	5e-05	5e-05	0.000197936	0.000166443
DDX58	5.37972	4.60483	3.64102	11.7683	8.91037	9.2952	43.8437	35.0403	21.8599	1.13739	2.8863	5e-05	5e-05	0.000197936	0.000166443
DDX60	2.25452	1.69784	1.32341	4.18459	3.30516	3.30007	20.1714	15.6674	10.9467	1.03222	3.14861	5e-05	5e-05	0.000197936	0.000166443
DDX60L	3.09167	2.80011	2.63096	5.12834	3.99964	4.58279	17.2316	14.6722	9.51412	0.68592	2.28087	5e-05	5e-05	0.000197936	0.000166443
DECR2	4.09222	5.07931	4.82393	4.8122	6.16109	6.46993	5.67388	5.99955	6.34036	0.317707	0.364143	0.0165	0.0091	0.0353049	0.0192404
DENND1B	1.88641	2.07841	2.02682	3.18828	2.72164	2.80773	3.37763	3.1053	2.79869	0.540988	0.631426	0.0004	5e-05	0.00132307	0.000166443
DENND2A	17.8891	16.0078	14.8338	37.5614	38.181	39.7117	46.8216	45.0592	41.6646	1.24442	1.45443	5e-05	5e-05	0.000197936	0.000166443
DENND4A	7.92759	7.1299	6.68488	4.88447	4.94225	4.38729	5.5891	5.41309	5.07219	-0.613196	-0.435746	5e-05	0.00045	0.000197936	0.00127331
DENND6B	0.619145	0.439155	0.596541	0.949311	1.01768	1.56684	1.29347	1.51428	1.2289	1.09454	1.28647	0.00015	5e-05	0.000547161	0.000166443
DENR	50.6145	47.1406	49.6991	39.5995	38.0406	38.483	34.8868	38.0317	39.4385	-0.344612	-0.392177	0.0001	5e-05	0.000376394	0.000166443
DEPDC1	22.3223	21.0766	22.6768	14.5747	14.6411	14.5604	14.4769	16.2871	17.241	-0.593973	-0.460935	5e-05	5e-05	0.000197936	0.000166443
DEPDC1B	12.9588	11.6361	13.8443	11.2726	9.84799	10.3458	8.7834	8.18192	11.0354	-0.288767	-0.457114	0.00525	0.00025	0.0130085	0.000741708
DEPDC7	3.45776	3.59322	4.06062	1.91859	2.14697	2.57498	1.88998	2.32204	2.50412	-0.742694	-0.726362	5e-05	5e-05	0.000197936	0.000166443
DEPTOR	0.378633	0.644571	0.540798	1.09277	1.07944	1.16818	0.970734	1.25113	1.09149	1.09477	1.08305	5e-05	0.0002	0.000197936	0.000605945
DFFA	26.5235	27.4118	28.9826	21.8055	21.3354	21.6053	20.8685	21.1615	23.3733	-0.356888	-0.34232	0.0003	0.0038	0.00102298	0.00875678
DFNA5	17.9245	17.591	17.5315	13.2841	12.6614	13.4178	10.6512	11.4088	10.4905	-0.43042	-0.704591	5e-05	5e-05	0.000197936	0.000166443
DFNB31	3.12723	3.54255	3.72195	4.50619	4.84989	4.39826	4.86854	4.07637	4.59414	0.404451	0.381691	0.00145	0.00195	0.00417976	0.00481875
DGAT2	3.17199	2.61845	3.31975	6.57349	6.79022	6.86988	4.29988	4.8934	5.22887	1.1512	0.662733	5e-05	5e-05	0.000197936	0.000166443
DGCR14	4.02925	3.8026	4.70668	3.19365	2.93212	3.36098	2.994	3.14448	3.40331	-0.402382	-0.394036	0.00015	0.0017	0.000547161	0.00425453
DGKA	3.21333	3.05604	2.44719	5.20344	4.94139	4.91148	4.3253	3.72836	3.91794	0.788537	0.457785	5e-05	0.0011	0.000197936	0.00287267
DGKG	2.48221	2.61767	2.47623	0.816033	0.953536	0.935166	1.44235	1.16587	1.43295	-1.48597	-0.906684	5e-05	5e-05	0.000197936	0.000166443
DGKH	2.87498	2.87432	2.27086	1.41869	1.32606	1.37556	1.07771	1.18767	1.36126	-0.960878	-1.145	5e-05	5e-05	0.000197936	0.000166443
DGKQ	6.10609	6.80224	5.79773	8.37795	9.6013	9.4963	9.81708	9.57599	9.16516	0.554643	0.610401	5e-05	5e-05	0.000197936	0.000166443
DGKZ	25.639	25.2213	27.7306	20.0624	19.1628	20.8553	20.1955	20.8755	22.0041	-0.387465	-0.317292	0.00015	0.00325	0.000547161	0.00762023
DHRS1	4.34315	5.19628	4.78115	7.90353	8.78953	8.8442	8.09631	8.63171	7.20464	0.834514	0.740891	5e-05	5e-05	0.000197936	0.000166443
DHRS11	6.06905	7.26994	8.0256	11.1245	10.6698	11.8985	8.3379	9.06293	8.88122	0.657219	0.298856	5e-05	0.01405	0.000197936	0.0283479
DHRS13	6.79933	8.73471	7.37915	13.7026	15.0679	14.7747	19.4113	17.6109	15.7133	0.926335	1.2026	5e-05	5e-05	0.000197936	0.000166443
DHRS2	6.32505	5.28579	5.97516	1.931	1.63933	2.77976	2.64939	2.5687	2.39737	-1.46958	-1.20742	5e-05	5e-05	0.000197936	0.000166443
DHRS3	184.01	184.747	159.653	265.793	286.676	281.859	347.784	336.777	323.886	0.658957	0.932406	5e-05	5e-05	0.000197936	0.000166443
DHRS7B	13.3025	15.7703	15.0827	11.337	11.2421	12.8478	9.74491	9.61803	10.0071	-0.317748	-0.588248	0.00385	5e-05	0.0099107	0.000166443
DHRS9	5.49273	6.06657	6.30555	0.25899	0.570346	0.461529	0.59715	0.411843	0.292317	-3.79071	-3.77909	5e-05	5e-05	0.000197936	0.000166443
DHTKD1	7.0038	6.87405	6.45578	9.36467	8.96554	9.32414	8.19319	7.66735	7.44966	0.443639	0.197094	5e-05	0.026	0.000197936	0.0485134
DHX16	24.7478	23.4401	24.8273	20.2399	20.7407	19.8753	20.7462	19.1175	20.2023	-0.2628	-0.281648	0.0099	0.01945	0.0226947	0.037682
DHX34	11.2276	11.497	11.6184	8.96335	9.79137	9.51122	8.98468	8.72269	8.48485	-0.280951	-0.390878	0.0041	0.0006	0.0104768	0.00165223
DHX37	13.9536	14.7282	16.0443	9.58971	10.7031	10.1574	7.63131	8.20466	8.58361	-0.554665	-0.873079	5e-05	5e-05	0.000197936	0.000166443
DHX40	41.4293	39.3452	34.5873	49.3508	48.8642	47.9506	48.004	46.7053	43.9705	0.341438	0.265592	0.00015	0.00195	0.000547161	0.00481875
DHX58	3.41274	3.87494	2.91007	6.53919	6.3879	6.9267	23.1362	18.9813	13.0878	0.961164	2.43656	5e-05	5e-05	0.000197936	0.000166443
DIABLO	22.4862	23.1709	25.9002	19.6344	18.8496	22.0301	17.2887	16.7079	16.6937	-0.241828	-0.497389	0.0152	5e-05	0.0329172	0.000166443
DIAPH3	14.4764	13.3358	14.4175	10.5586	11.2501	10.1433	7.76004	8.84522	10.0154	-0.402352	-0.665712	0.00015	5e-05	0.000547161	0.000166443
DIMT1	25.2344	26.748	28.9599	21.4683	21.1787	20.3619	15.8191	17.5955	19.2879	-0.361338	-0.619022	0.0005	5e-05	0.00161548	0.000166443
DIO2	22.1751	22.7485	26.756	2.85122	2.64696	2.73984	0.73908	1.22497	1.07607	-3.12119	-4.55936	5e-05	5e-05	0.000197936	0.000166443
DIP2C	5.35847	5.13482	4.42007	7.05496	6.40511	6.06672	5.99134	6.34421	5.86577	0.388849	0.287438	5e-05	0.0016	0.000197936	0.00402957
DIRC2	4.47922	3.68838	4.01351	5.17704	5.35134	4.88175	5.1592	5.32944	5.29836	0.339233	0.374091	0.0045	0.00095	0.0113651	0.00251086
DIS3	11.2993	10.8157	11.6641	7.89379	7.44043	7.31607	6.67559	6.96488	6.79258	-0.576601	-0.725226	5e-05	5e-05	0.000197936	0.000166443
DISP1	3.31158	3.11388	2.86794	3.67265	3.71877	3.92224	4.24478	4.22214	4.08189	0.283787	0.433272	0.0131	0.0003	0.0289087	0.0008766
DKC1	79.5217	80.9217	89.94	44.1277	42.7522	45.0945	40.9598	46.1496	47.3328	-0.923881	-0.897153	5e-05	5e-05	0.000197936	0.000166443
DKFZP434I0714	1.07202	1.09406	0.959775	1.76405	1.92557	1.58901	1.86964	1.38599	1.56505	0.755913	0.624986	5e-05	0.0007	0.000197936	0.00190171
DKFZP586I1420	3.1129	2.9783	2.90501	4.28709	3.83031	3.41913	4.8462	4.23087	3.63236	0.35882	0.49851	0.0071	5e-05	0.0169575	0.000166443
DKK1	507.383	486.058	547.208	699.336	672.27	759.067	596.539	592.702	594.547	0.467771	0.211406	5e-05	0.01865	0.000197936	0.0363733
DKK3	155.908	158.356	156.104	99.3442	104.894	108.559	112.707	108.053	100.279	-0.588562	-0.551041	5e-05	5e-05	0.000197936	0.000166443
DLAT	25.6613	26.3997	27.8556	20.6901	20.5397	20.3232	18.5223	18.9702	19.4077	-0.376666	-0.490061	5e-05	5e-05	0.000197936	0.000166443
DLC1	5.44411	5.63411	5.30101	1.33545	1.60619	1.43602	0.72167	0.726938	0.635037	-1.90364	-2.97469	5e-05	5e-05	0.000197936	0.000166443
DLEU1	4.19624	4.22063	4.84864	2.02493	2.04466	1.70525	1.30205	1.57295	1.73033	-1.19983	-1.5263	5e-05	5e-05	0.000197936	0.000166443
DLEU7-AS1	0.582708	0.454635	0.990749	0.202771	0.255333	0.27645	0.132805	0.534236	0.354898	-1.46518	-0.988814	0.0051	0.02105	0.0126915	0.0404304
DLG1	111.187	104.979	96.9184	51.9319	52.5998	48.2283	41.6853	42.8141	45.6706	-1.03528	-1.26615	5e-05	5e-05	0.000197936	0.000166443
DLG3	4.62387	4.09231	4.43616	5.72151	5.19566	6.0409	7.2054	7.65038	7.67408	0.366652	0.776519	0.00045	5e-05	0.00146972	0.000166443
DLGAP1-AS2	6.02899	6.21879	5.31061	1.83217	1.34602	2.20608	2.03051	2.33467	2.64268	-1.70534	-1.32511	5e-05	0.00015	0.000197936	0.000464738
DLGAP5	31.3411	30.9861	33.8044	23.2766	23.6393	23.2441	20.9478	22.2425	24.9041	-0.454362	-0.497475	5e-05	5e-05	0.000197936	0.000166443
DLX5	6.46599	6.87898	7.65127	12.794	12.6535	11.8478	13.0871	12.2224	13.1736	0.828863	0.874094	5e-05	5e-05	0.000197936	0.000166443
DLX6-AS1	0.8332	0.997284	0.531252	1.89033	2.02571	2.44621	2.16593	1.68751	2.39404	1.42969	1.40343	0.00145	0.0026	0.00417976	0.00625227
DMBX1	0.436624	0.293372	0.375117	0.682286	0.698355	0.572698	0.589155	0.928258	0.935259	0.821748	1.15016	0.00325	0.00015	0.0085491	0.000464738
DMRTA1	2.35112	1.68851	2.33863	4.56135	4.08333	4.07966	3.03908	3.20893	2.51622	0.996356	0.458464	5e-05	0.0034	0.000197936	0.00793233
DMTF1	19.6375	17.5172	17.0354	24.7507	24.5886	23.6355	27.262	24.7393	23.2736	0.429369	0.47414	5e-05	5e-05	0.000197936	0.000166443
DMTN	10.3547	10.2929	10.059	15.2696	14.1559	16.079	16.829	16.2244	18.1582	0.56746	0.737922	5e-05	5e-05	0.000197936	0.000166443
DMXL1	6.17014	6.0883	4.95253	7.49626	7.29604	6.91005	7.77718	7.78527	7.1839	0.334523	0.402307	0.0001	5e-05	0.000376394	0.000166443
DNA2	6.96428	6.51458	6.94576	4.96267	5.35398	5.23702	4.15734	4.24234	4.88857	-0.393054	-0.620158	0.00035	5e-05	0.00117471	0.000166443
DNAAF5	23.3612	24.9237	27.1439	19.9748	21.3509	22.0189	16.0727	17.6039	18.668	-0.251894	-0.527075	0.0117	5e-05	0.0262883	0.000166443
DNAJB1	133.819	134.619	143.311	113.032	116.453	117.958	92.0469	103.137	109.38	-0.244989	-0.43502	0.0068	0.0001	0.0163264	0.000319383
DNAJB11	168.232	172.368	171.148	102.426	102.571	102.486	102.883	99.2804	97.9921	-0.734927	-0.769723	5e-05	5e-05	0.000197936	0.000166443
DNAJB4	30.8454	33.4642	34.1936	21.95	20.3408	21.1577	20.8346	21.6427	23.0133	-0.634585	-0.588883	5e-05	5e-05	0.000197936	0.000166443
DNAJB5	4.77546	5.04051	5.17991	8.27808	8.34965	8.56671	5.93406	7.01009	6.66804	0.748539	0.387184	5e-05	0.001	0.000197936	0.00263296
DNAJB6	99.8948	99.5473	106.565	127.788	121.922	122.681	155.095	152.61	155.33	0.283253	0.597556	0.0031	5e-05	0.00820508	0.000166443
DNAJC10	32.7605	32.1842	31.6803	24.2625	24.9962	25.1058	22.7684	22.4645	24.7255	-0.377782	-0.465899	5e-05	5e-05	0.000197936	0.000166443
DNAJC11	30.4079	30.9455	34.4499	25.6269	25.6825	25.1998	25.9012	24.603	27.6163	-0.324442	-0.294374	0.0012	0.0153	0.00352828	0.0305141
DNAJC12	11.3781	11.0402	8.51615	5.6986	5.91992	7.59439	6.23727	4.27375	5.05874	-0.687138	-0.990468	5e-05	5e-05	0.000197936	0.000166443
DNAJC13	10.6726	10.7796	10.5875	13.1296	12.586	12.4051	12.5994	12.9116	13.6954	0.250714	0.291229	0.0067	0.0009	0.0161243	0.0023888
DNAJC18	5.78581	5.16968	4.94443	7.51836	7.87617	7.98721	7.5747	7.05442	6.91654	0.556363	0.438378	5e-05	5e-05	0.000197936	0.000166443
DNAJC2	38.2666	36.5448	41.8294	25.4536	26.7268	27.1865	24.5191	28.5376	26.6566	-0.555463	-0.54918	0.0003	0.00055	0.00102298	0.00152766
DNAJC3	19.9054	20.057	18.1782	12.809	11.626	12.148	12.7021	12.2979	12.741	-0.668373	-0.623413	5e-05	5e-05	0.000197936	0.000166443
DNAJC4	26.9914	28.242	24.2073	31.7111	31.594	32.4017	33.9729	32.1524	32.258	0.268743	0.308535	0.0084	0.00095	0.0196579	0.00251086
DNAJC5	40.5665	41.6581	42.6019	48.4703	47.41	49.1519	47.9073	47.0465	47.3099	0.216449	0.188643	0.01655	0.02215	0.0354005	0.0423022
DNAJC9	56.9029	58.1815	67.8917	47.5371	46.6211	52.2365	33.2628	39.3702	43.9453	-0.321792	-0.650356	0.0018	5e-05	0.00505973	0.000166443
DNAL1	3.15781	3.19892	2.58343	2.14047	2.14819	2.19366	1.68791	1.54258	1.84843	-0.46379	-0.815779	5e-05	5e-05	0.000197936	0.000166443
DNASE1L2	1.04003	0.430263	0.766197	1.3338	1.25233	1.2327	1.69098	0.837347	1.17171	0.771894	0.726303	0.01185	0.0188	0.0265576	0.0366278
DNM3	2.13334	2.52028	2.03592	0.478903	0.561009	0.607523	0.64139	0.750025	0.445881	-2.02169	-1.86432	5e-05	5e-05	0.000197936	0.000166443
DNMBP	16.2458	16.1144	16.0979	13.7344	13.6553	13.1005	12.375	12.8172	11.4103	-0.259165	-0.404796	0.0061	5e-05	0.0148205	0.000166443
DNMT3B	2.3566	2.81405	2.61279	4.15531	4.17386	4.00966	3.10124	3.37136	3.25314	0.664726	0.3214	5e-05	0.00685	0.000197936	0.0148976
DNPH1	22.296	24.0759	21.184	42.0438	48.6519	57.7089	36.7729	37.2357	33.5023	1.13538	0.670329	5e-05	5e-05	0.000197936	0.000166443
DOCK11	2.35472	2.1262	1.84731	2.57981	2.7341	2.46609	3.14248	3.20752	2.94528	0.297968	0.554696	0.0105	5e-05	0.0239128	0.000166443
DOCK3	0.359092	0.33714	0.330457	2.90484	2.7249	2.79411	1.70871	1.80587	1.60694	3.03648	2.31857	5e-05	5e-05	0.000197936	0.000166443
DOCK5	9.75879	9.86023	8.76021	3.95294	4.09844	3.61053	2.92916	3.25639	3.27836	-1.28303	-1.58433	5e-05	5e-05	0.000197936	0.000166443
DOCK9	6.4618	7.23349	5.99279	4.55577	5.59749	4.86079	4.83795	4.96995	4.63801	-0.391009	-0.446661	0.0012	0.0002	0.00352828	0.000605945
DOHH	14.9796	17.9828	20.8433	13.0408	12.5147	14.0764	9.52503	11.143	12.3892	-0.441097	-0.702793	5e-05	5e-05	0.000197936	0.000166443
DOK3	2.18449	2.01883	1.97042	2.57546	2.90229	2.80057	3.92513	3.13812	2.37737	0.423193	0.612737	0.0095	0.0006	0.0218953	0.00165223
DOK5	2.12179	1.94705	1.03879	13.9092	14.1448	14.3117	36.3096	31.4252	30.7413	3.05217	4.26905	5e-05	5e-05	0.000197936	0.000166443
DPAGT1	37.2267	36.6207	36.0578	27.392	29.1578	26.8163	19.0563	23.586	21.6587	-0.398727	-0.773347	5e-05	5e-05	0.000197936	0.000166443
DPCD	41.2542	41.961	39.3137	53.255	43.3035	49.2006	52.6213	48.4752	45.3776	0.250464	0.257524	0.01925	0.0095	0.0403412	0.0200057
DPF3	2.21474	1.96394	1.45674	0.328147	0.683827	0.554029	0.0268124	0.059681	0.0130548	-1.84744	-5.82298	5e-05	0.0015	0.000197936	0.00380249
DPH2	17.8518	19.3165	24.7722	11.1248	12.7896	14.1209	11.6423	12.8473	11.095	-0.703544	-0.79963	5e-05	5e-05	0.000197936	0.000166443
DPH6	2.27219	2.28048	2.25542	1.24319	0.984121	0.808178	0.885036	1.15871	1.46351	-1.16532	-0.956907	5e-05	0.00085	0.000197936	0.00226845
DPP4	2.40247	2.46872	1.76278	0.602218	0.636409	0.609417	0.562476	0.513909	0.534084	-1.84387	-2.04239	5e-05	5e-05	0.000197936	0.000166443
DPP7	34.0839	32.6309	32.7352	71.4256	80.0824	83.4733	78.6427	68.2767	60.4129	1.2405	1.0599	5e-05	5e-05	0.000197936	0.000166443
DPP8	14.5241	13.7282	13.2097	9.5805	10.4248	9.85219	10.7584	10.472	10.3708	-0.473697	-0.39181	5e-05	0.0002	0.000197936	0.000605945
DPP9	32.2118	35.1637	35.8656	25.0761	23.6701	23.7723	19.1804	20.5648	21.603	-0.509596	-0.750924	5e-05	5e-05	0.000197936	0.000166443
DPY19L1	23.8816	22.7271	20.0282	16.2096	16.2108	15.6217	14.4753	14.2383	14.5239	-0.472022	-0.624038	5e-05	5e-05	0.000197936	0.000166443
DPY19L2P2	3.24389	3.2842	2.50845	4.76055	4.80831	5.33173	5.87851	5.9621	4.80832	0.721527	0.881587	5e-05	5e-05	0.000197936	0.000166443
DPY19L4	15.4358	15.5716	14.3179	12.5445	12.4682	12.4802	10.8534	10.421	10.5681	-0.273699	-0.509363	0.0031	5e-05	0.00820508	0.000166443
DPYSL2	12.437	13.555	12.6481	20.8582	19.1631	18.129	19.2996	19.8038	19.4057	0.589688	0.598562	5e-05	5e-05	0.000197936	0.000166443
DPYSL4	32.5324	33.7057	32.7669	37.5545	41.1558	42.4022	59.0426	54.4421	48.9375	0.290774	0.714176	0.00135	5e-05	0.00392312	0.000166443
DR1	38.7483	38.6107	38.9099	26.716	27.6116	27.2455	29.847	30.9883	33.5549	-0.5113	-0.300756	5e-05	0.00525	0.000197936	0.0117422
DRAM1	25.3486	25.3206	26.9415	18.9436	16.847	18.988	13.3028	14.3973	15.8381	-0.502643	-0.833974	5e-05	5e-05	0.000197936	0.000166443
DRD2	20.4907	22.3861	23.708	11.7829	12.105	12.0381	10.0188	11.1519	13.2174	-0.890165	-0.953283	5e-05	5e-05	0.000197936	0.000166443
DRG1	48.1103	51.022	55.1668	35.3164	36.6294	37.8931	35.1538	33.6394	43.0617	-0.490341	-0.464101	5e-05	5e-05	0.000197936	0.000166443
DSCC1	13.5628	13.6356	14.2937	10.1868	9.55366	10.2928	6.84226	7.01686	8.83993	-0.466276	-0.870205	5e-05	5e-05	0.000197936	0.000166443
DTD1	31.9404	35.8905	37.8549	44.622	43.898	48.0274	49.1135	47.6791	48.3311	0.36962	0.457502	0.00015	5e-05	0.000547161	0.000166443
DTNA	4.33478	4.2952	3.64987	9.64784	10.2904	8.74018	14.8647	12.717	11.5436	1.22367	1.67181	5e-05	5e-05	0.000197936	0.000166443
DTNBP1	13.6526	13.4238	14.1852	15.9786	17.2545	17.0653	15.3701	17.3571	17.5933	0.285713	0.286346	0.0115	0.0082	0.025896	0.0175235
DTX2	15.263	16.3068	17.6913	11.9846	13.0813	13.4969	10.0761	12.7262	11.9623	-0.353239	-0.50283	0.00095	0.0001	0.0028763	0.000319383
DTX3	12.6554	14.2625	12.9462	19.7902	20.7283	19.496	22.008	18.1556	17.4676	0.590221	0.53176	5e-05	5e-05	0.000197936	0.000166443
DTX3L	10.096	8.99635	7.68385	15.7204	13.8664	13.594	41.8824	35.6239	28.8657	0.689439	1.9901	5e-05	5e-05	0.000197936	0.000166443
DTYMK	66.357	66.5866	69.9851	43.1641	43.7039	50.0813	41.0807	53.8258	56.4079	-0.567331	-0.423424	5e-05	5e-05	0.000197936	0.000166443
DUS1L	52.2002	53.2151	54.8752	42.7092	42.8625	47.4708	39.7123	40.6737	42.4388	-0.268802	-0.384087	0.0038	0.00035	0.00979532	0.00100991
DUS3L	16.9642	19.7745	24.1231	15.1964	16.77	16.0231	12.8626	13.9845	15.1216	-0.342818	-0.536223	0.00105	5e-05	0.00313602	0.000166443
DUSP10	8.3515	9.17649	10.5392	5.08646	4.50381	4.23148	5.15673	6.43801	6.03761	-1.02194	-0.67066	5e-05	5e-05	0.000197936	0.000166443
DUSP11	12.9524	13.5945	13.3465	11.3453	10.9604	9.77429	7.64105	9.39222	10.9335	-0.314476	-0.512436	0.00605	5e-05	0.0147153	0.000166443
DUSP12	22.6496	23.3366	24.8625	18.7231	19.1675	20.376	16.0572	19.3694	18.7264	-0.282072	-0.3877	0.00835	0.00145	0.0195478	0.00368711
DUSP16	6.08078	6.02831	4.93298	7.05579	6.44674	6.85338	7.30839	6.87895	5.97751	0.256347	0.242742	0.00975	0.009	0.0224091	0.0190535
DUSP5	7.19412	8.04832	7.44739	5.29031	6.52471	4.70759	3.88777	4.36935	4.92605	-0.457604	-0.783348	0.00025	5e-05	0.000868145	0.000166443
DUSP7	17.2352	17.4374	20.5659	12.3876	13.1506	12.4026	11.9036	12.2169	13.2151	-0.541924	-0.565122	5e-05	5e-05	0.000197936	0.000166443
DUSP8	2.82829	3.43279	3.37859	4.19363	4.50331	4.26181	3.95932	4.29586	3.90403	0.426871	0.334994	0.0005	0.0023	0.00161548	0.00560673
DVL3	36.1141	37.1928	37.9014	27.912	28.9457	27.6423	25.9071	27.4678	27.5439	-0.396241	-0.458718	5e-05	5e-05	0.000197936	0.000166443
DYM	9.59925	9.75525	8.13948	12.2692	12.3514	12.4788	12.3593	12.1119	12.8474	0.43228	0.440779	5e-05	5e-05	0.000197936	0.000166443
DYNC1LI1	21.8943	22.0718	23.4275	18.6147	18.2012	18.6136	14.3702	15.9963	15.2254	-0.281958	-0.563834	0.00415	5e-05	0.0105882	0.000166443
DYNLL2	68.9965	64.7299	68.779	93.3801	87.269	83.5153	77.7189	79.4604	85.3117	0.383476	0.259971	5e-05	0.00215	0.000197936	0.0052694
DYNLRB1	173.581	190.794	199.957	227.525	233.337	246.999	244.521	227.305	229.373	0.326922	0.31328	0.0009	0.0005	0.00274059	0.00139794
DYRK1B	7.00867	8.03505	7.17503	9.37574	10.5099	9.76598	11.6479	11.0468	10.5582	0.416333	0.581703	0.00015	5e-05	0.000547161	0.000166443
DYRK2	9.89402	9.73475	9.94918	6.51294	6.4909	5.48447	4.70851	5.49113	5.58606	-0.677909	-0.905904	5e-05	5e-05	0.000197936	0.000166443
DZIP1L	1.50871	1.78213	1.53857	2.39444	2.99869	2.38198	2.37799	2.49977	2.29407	0.687016	0.570494	5e-05	0.00065	0.000197936	0.00177874
DZIP3	3.17275	3.17094	2.69369	5.98563	5.58717	5.18201	6.2648	6.2685	5.17012	0.890599	0.970052	5e-05	5e-05	0.000197936	0.000166443
E2F4	58.4424	58.3607	68.4765	50.1467	49.8604	55.3025	46.5444	50.7654	50.6802	-0.254557	-0.324204	0.006	0.00295	0.0146071	0.00699541
E2F7	7.1739	8.05153	7.65351	5.30309	4.44933	4.2547	3.96555	4.00375	3.95492	-0.70786	-0.940125	5e-05	5e-05	0.000197936	0.000166443
EAPP	16.0022	15.9049	13.3864	23.3415	20.948	22.9195	22.0549	20.9876	21.168	0.56935	0.503505	5e-05	5e-05	0.000197936	0.000166443
EBAG9	12.7077	10.8653	13.5028	10.4496	9.57135	10.2514	9.53059	8.2814	9.19143	-0.292477	-0.457336	0.0059	5e-05	0.0143901	0.000166443
EBF4	4.90744	5.02895	4.42985	12.0039	12.5186	11.8356	9.00605	8.51245	7.52401	1.33959	0.801697	5e-05	5e-05	0.000197936	0.000166443
EBNA1BP2	94.5783	101.448	118.062	60.2519	56.4113	59.7081	52.0675	57.6199	64.9149	-0.832554	-0.847098	5e-05	5e-05	0.000197936	0.000166443
EBPL	14.1811	19.5745	26.3327	17.3091	14.8937	16.6423	11.4587	13.825	17.2174	-0.29887	-0.499584	0.01235	0.00055	0.027492	0.00152766
ECE2	15.5778	17.6286	18.0017	6.6769	7.53365	9.08026	8.02287	5.54356	7.67676	-1.13661	-1.26937	5e-05	5e-05	0.000197936	0.000166443
ECH1	64.2528	65.9248	60.2689	73.3456	74.7041	81.2498	84.4627	70.8494	76.5769	0.267847	0.284049	0.0048	0.001	0.0120286	0.00263296
ECHDC1	36.4483	40.8385	40.022	28.7613	31.2899	30.3432	25.5465	25.1076	27.4061	-0.376006	-0.587652	0.0001	5e-05	0.000376394	0.000166443
ECHDC2	3.92534	3.09558	2.59027	5.76866	5.59083	5.92397	8.94737	5.80491	5.90585	0.846605	1.10392	5e-05	5e-05	0.000197936	0.000166443
ECI2	54.2852	50.9343	51.4882	35.5665	35.5208	40.6069	34.0925	37.3284	37.1315	-0.488522	-0.529684	5e-05	5e-05	0.000197936	0.000166443
ECSCR	2.3034	2.17755	2.30419	0.858887	0.768232	0.442262	0.582613	0.259596	0.235066	-1.71318	-2.65499	5e-05	0.0003	0.000197936	0.0008766
ECT2	71.6506	69.6935	73.0123	35.7297	31.8211	34.7022	27.4909	31.9354	35.2047	-1.06787	-1.17963	5e-05	5e-05	0.000197936	0.000166443
EDF1	320.933	323.851	346.518	405.826	396.82	446.129	400.523	394.768	354.139	0.333117	0.213522	0.0002	0.01115	0.000710741	0.0230848
EDIL3	46.6992	43.5893	33.3299	23.0929	20.7827	21.3203	17.9818	17.7315	19.536	-0.92304	-1.16187	5e-05	5e-05	0.000197936	0.000166443
EDN1	1.63156	1.63266	3.23076	0.755459	0.831454	0.859384	0.586336	0.569274	0.488092	-1.40873	-1.98238	5e-05	5e-05	0.000197936	0.000166443
EEF1A2	49.9843	52.5952	49.4844	121.545	121.713	123.514	88.8454	82.2286	82.8315	1.27021	0.739614	5e-05	5e-05	0.000197936	0.000166443
EEF1B2	415.142	407.201	461.033	306.43	314.8	332.21	253.141	280.867	301.058	-0.42873	-0.619982	5e-05	5e-05	0.000197936	0.000166443
EEF1D	351.579	370.031	409.942	277.783	269.539	293.193	276.288	291.735	302.292	-0.428957	-0.378693	5e-05	0.0003	0.000197936	0.0008766
EEF2K	3.34593	3.55132	3.09801	4.71966	4.12535	4.01055	4.81765	4.95924	4.88355	0.363076	0.552612	0.00065	5e-05	0.00204277	0.000166443
EEFSEC	6.34059	6.61637	6.87285	8.59742	9.02148	9.28746	10.2645	10.348	10.9201	0.440276	0.669173	0.0002	5e-05	0.000710741	0.000166443
EFCAB13	1.76791	1.84586	1.62675	0.956467	1.44352	1.14481	1.32468	1.32268	1.28932	-0.564007	-0.412731	0.0003	0.01905	0.00102298	0.037049
EFEMP2	4.27625	3.94746	4.08299	9.41713	9.29747	10.3208	11.895	10.2593	8.39358	1.23837	1.31163	5e-05	5e-05	0.000197936	0.000166443
EFHD1	0.453786	0.669997	0.776675	4.11765	4.02305	3.57952	4.98462	5.0945	5.88414	2.62458	3.07034	5e-05	5e-05	0.000197936	0.000166443
EFHD2	72.6148	73.682	87.8316	127.045	128.871	127.983	163.657	175.172	166.275	0.713427	1.10928	5e-05	5e-05	0.000197936	0.000166443
EFNA3	1.73752	1.72254	1.5711	2.41445	2.53052	2.38859	3.61124	3.36681	3.24666	0.543623	1.0231	0.0032	5e-05	0.00843266	0.000166443
EFNB2	68.3244	68.1442	62.8987	32.0379	31.8465	30.4967	29.286	30.0051	31.159	-1.07886	-1.14023	5e-05	5e-05	0.000197936	0.000166443
EFTUD2	83.0929	85.3602	83.6865	63.7109	62.5407	65.0548	53.3548	58.3522	60.4091	-0.398338	-0.550841	5e-05	5e-05	0.000197936	0.000166443
EGFL7	14.3435	15.69	15.8703	35.1003	43.0029	43.1458	23.4328	20.1705	18.9408	1.40129	0.44626	5e-05	0.0001	0.000197936	0.000319383
EGLN1	14.6925	14.5254	14.3208	19.1343	19.3443	18.7208	29.5291	29.422	28.3855	0.393702	1.00429	5e-05	5e-05	0.000197936	0.000166443
EGLN3	10.0839	9.79522	8.75661	23.362	22.3348	24.1124	27.7271	30.7856	31.8615	1.2856	1.65809	5e-05	5e-05	0.000197936	0.000166443
EGR1	3.45947	3.03781	4.42243	8.21578	8.57179	7.82076	5.00446	5.47278	5.37437	1.17221	0.537695	5e-05	5e-05	0.000197936	0.000166443
EGR2	2.22681	1.66941	0.809764	0.543206	0.874558	0.690768	0.391284	0.506057	0.452235	-1.15826	-1.80199	5e-05	5e-05	0.000197936	0.000166443
EHBP1	30.0715	28.8499	23.7625	37.1029	37.0294	34.8123	35.8164	34.2326	35.2428	0.397916	0.348715	5e-05	5e-05	0.000197936	0.000166443
EHD1	47.6925	51.4239	55.1847	37.1472	36.6196	38.2907	33.064	36.4141	39.984	-0.461509	-0.495317	5e-05	5e-05	0.000197936	0.000166443
EHD2	31.722	34.5386	32.1801	55.4154	59.215	56.6323	66.2921	67.1578	64.1751	0.798884	1.00544	5e-05	5e-05	0.000197936	0.000166443
EHD3	6.50555	5.94312	4.50864	4.79753	4.2853	4.04828	4.29584	4.58738	4.59376	-0.368918	-0.33141	0.0009	0.0092	0.00274059	0.0194175
EHD4	53.8056	54.3897	56.7286	26.535	27.0816	25.8115	33.2941	34.3038	37.5935	-1.05408	-0.648784	5e-05	5e-05	0.000197936	0.000166443
EHF	4.40987	3.8452	2.50057	7.11449	7.58204	6.86641	17.4588	15.459	14.41	1.00346	2.13759	5e-05	5e-05	0.000197936	0.000166443
EI24	89.7191	91.4985	91.0999	69.5601	70.8231	70.0432	65.5898	68.4369	73.0703	-0.371974	-0.394983	5e-05	5e-05	0.000197936	0.000166443
EID1	207.379	200.299	206.043	153.383	152.421	154.262	174.346	170.914	170.965	-0.415742	-0.249583	5e-05	0.02435	0.000197936	0.0458708
EIF1	593.948	586.654	636.142	453.059	442.813	460.876	453.228	463.89	482.51	-0.421202	-0.376312	5e-05	0.0011	0.000197936	0.00287267
EIF1AY	12.3176	13.4031	13.9612	19.1094	16.0009	19.1524	18.1164	18.0386	18.3913	0.45148	0.459	0.0001	5e-05	0.000376394	0.000166443
EIF2AK3	9.56483	8.98671	7.75396	6.74772	6.97378	6.56013	6.203	6.76951	6.19022	-0.375191	-0.457061	0.00025	5e-05	0.000868145	0.000166443
EIF2AK4	26.4306	27.9177	26.8736	14.0244	13.1717	13.5002	18.8909	18.9175	20.4662	-0.996971	-0.479002	5e-05	5e-05	0.000197936	0.000166443
EIF2B3	17.4649	18.0105	19.5194	13.5675	14.7954	15.6704	11.894	14.8065	14.9717	-0.3207	-0.40021	0.0024	0.00115	0.00655554	0.00299077
EIF2B4	21.6493	23.5467	24.6092	17.1443	18.5769	18.4841	14.7434	15.669	17.3029	-0.364901	-0.548883	0.0003	5e-05	0.00102298	0.000166443
EIF2B5	33.3629	33.7324	34.8721	21.6322	21.0297	23.5779	20.2764	20.5099	21.9084	-0.622338	-0.701693	5e-05	5e-05	0.000197936	0.000166443
EIF2S1	33.2793	33.4352	34.2661	25.2357	25.1655	25.3083	21.9384	21.1183	22.7843	-0.415532	-0.61702	5e-05	5e-05	0.000197936	0.000166443
EIF2S2	80.2217	80.5101	89.5046	66.6908	66.287	69.6042	61.5454	65.1314	65.8288	-0.304786	-0.378391	0.00085	0.00045	0.00260391	0.00127331
EIF3A	141.579	144.37	145.041	111.912	107.769	105.338	110.835	109.83	110.081	-0.40713	-0.381931	5e-05	0.0006	0.000197936	0.00165223
EIF3B	156.704	166.992	179.806	96.9555	96.8073	101.032	91.9936	93.7943	98.5972	-0.772286	-0.824152	5e-05	5e-05	0.000197936	0.000166443
EIF3D	101.997	99.1726	106.122	77.3477	75.9577	78.1618	74.2539	77.0682	81.9885	-0.408801	-0.397356	5e-05	0.0002	0.000197936	0.000605945
EIF3E	260.925	256.15	277.732	159.937	154.926	161.025	124.676	127.887	138.09	-0.739983	-1.02472	5e-05	5e-05	0.000197936	0.000166443
EIF3H	242.187	248.487	274.125	198.763	192.752	200.052	155.539	166.107	171.325	-0.370539	-0.633578	5e-05	5e-05	0.000197936	0.000166443
EIF3I	254.309	256.227	292.073	185.993	184.064	199.595	185.667	194.961	232.46	-0.494616	-0.388603	5e-05	5e-05	0.000197936	0.000166443
EIF3J	65.6634	69.8872	68.5385	35.1691	34.8471	34.6638	35.3175	36.7533	38.1807	-0.963213	-0.888401	5e-05	5e-05	0.000197936	0.000166443
EIF3K	172.982	166.128	185.235	136.181	153.687	152.687	122.805	133.196	128.367	-0.24466	-0.448028	0.0082	5e-05	0.0192409	0.000166443
EIF3M	127.736	127.606	136.624	76.7103	77.9593	83.5203	79.8075	86.8289	94.2024	-0.718616	-0.58757	5e-05	5e-05	0.000197936	0.000166443
EIF4A1	925.659	936.96	1063.26	616.589	589.713	645.531	427.988	467.521	505.447	-0.659916	-1.06246	5e-05	5e-05	0.000197936	0.000166443
EIF4E	23.1283	21.4046	19.9639	17.3033	17.0856	18.4591	17.5129	17.3493	18.4782	-0.287379	-0.273999	0.00365	0.0154	0.00945471	0.0306903
EIF4E3	0.98777	0.919645	0.713853	1.184	1.31291	1.34133	1.31007	1.28603	1.21662	0.55018	0.540556	0.00015	0.00035	0.000547161	0.00100991
EIF4EBP1	84.1434	91.7631	92.0128	35.0265	36.115	41.6998	33.5895	45.6198	41.0569	-1.2475	-1.15557	5e-05	5e-05	0.000197936	0.000166443
EIF4G1	241.517	252.551	260.739	166.219	169.825	167.848	164.727	170.194	172.696	-0.582993	-0.572367	5e-05	5e-05	0.000197936	0.000166443
EIF4G2	289.266	282.28	287.113	237.088	228	222.402	211.397	217.858	219.069	-0.320747	-0.40537	0.00055	0.0003	0.00175814	0.0008766
EIF5	57.0864	54.6121	58.8912	38.3965	38.329	38.0998	39.3104	38.9208	38.1468	-0.57109	-0.551712	5e-05	5e-05	0.000197936	0.000166443
EIF5A	607.357	642.532	725.313	399.235	405.399	434.188	296.529	328.627	371.026	-0.673031	-0.987519	5e-05	5e-05	0.000197936	0.000166443
EIF5A2	7.11144	6.85477	7.70686	3.33886	3.5198	3.3206	3.26622	3.41863	3.77739	-1.09027	-1.05071	5e-05	5e-05	0.000197936	0.000166443
EIF5B	47.8509	48.1297	54.6285	40.3018	35.3195	36.6393	36.4289	36.924	36.1273	-0.423957	-0.460139	5e-05	5e-05	0.000197936	0.000166443
EIF6	129.563	134.393	150.653	101.609	107.678	120.63	86.1445	82.4123	98.2775	-0.329648	-0.635807	0.0005	5e-05	0.00161548	0.000166443
ELAC1	1.21686	0.776812	1.24142	1.61158	2.52588	1.71079	2.41789	2.45614	2.30095	0.854198	1.14917	0.00015	5e-05	0.000547161	0.000166443
ELF2	6.49459	6.01048	6.30618	8.40372	7.78269	7.54359	8.2464	8.20731	6.77511	0.335116	0.30432	0.00225	0.00425	0.00619183	0.00967508
ELFN2	1.26264	1.13923	1.25058	2.48343	2.2252	2.27781	1.6531	1.66975	2.04798	0.935693	0.556281	5e-05	5e-05	0.000197936	0.000166443
ELMO1	4.78871	4.73805	5.31277	2.47241	2.52364	2.35725	2.1521	2.05697	2.03596	-1.01298	-1.24866	5e-05	5e-05	0.000197936	0.000166443
ELMOD1	2.4701	2.00123	2.02027	1.09803	1.18847	1.20321	0.206336	0.101635	0.110522	-0.895467	-3.9553	5e-05	5e-05	0.000197936	0.000166443
ELOVL6	19.4206	19.8031	20.2925	31.8558	32.525	33.9717	58.5787	56.0231	54.1448	0.724679	1.5035	5e-05	5e-05	0.000197936	0.000166443
ELOVL7	0.74439	0.756831	0.860779	3.45933	2.45938	2.58008	2.17693	2.18799	2.30483	1.84725	1.49762	5e-05	5e-05	0.000197936	0.000166443
ELP3	11.4365	11.2257	10.8196	8.69603	9.31002	9.70137	8.77206	9.06255	7.65238	-0.273105	-0.393616	0.00735	0.0009	0.017482	0.0023888
ELP4	10.8772	10.4587	9.9191	8.38491	8.32767	8.50186	7.25634	8.78909	7.3656	-0.309837	-0.416899	0.0056	0.00075	0.0137573	0.002025
ELP5	51.8229	51.97	52.397	38.0673	37.3382	44.6129	32.962	32.6779	34.2249	-0.380046	-0.645253	0.0001	5e-05	0.000376394	0.000166443
EMC1	33.1649	35.1092	33.3035	22.9368	22.6231	23.4219	25.3167	26.1064	24.7837	-0.558295	-0.414591	5e-05	5e-05	0.000197936	0.000166443
EMC10	99.4044	101.568	98.5171	111.858	124.566	126.913	115.802	116.422	115.032	0.278803	0.213494	0.00195	0.00985	0.00544897	0.02066
EMC7	71.4786	70.9302	78.5816	39.5553	40.9648	41.5379	57.4554	52.0251	53.9909	-0.856417	-0.434945	5e-05	0.0001	0.000197936	0.000319383
EMG1	30.2809	32.6872	39.0066	25.7866	25.2443	27.0209	18.1897	18.0221	20.6947	-0.385707	-0.841546	0.00055	5e-05	0.00175814	0.000166443
EML1	17.4783	16.5507	14.3853	24.0404	24.0944	22.6891	22.1914	20.7713	19.9427	0.548803	0.377751	5e-05	5e-05	0.000197936	0.000166443
EML2	1.18887	1.34158	1.25334	0.57309	0.296939	0.822262	0.539837	0.512912	0.586691	-1.16085	-1.20663	5e-05	5e-05	0.000197936	0.000166443
EML4	20.9214	20.2428	19.007	14.7037	13.7087	14.0586	12.7354	12.1496	12.2021	-0.502595	-0.698156	5e-05	5e-05	0.000197936	0.000166443
EML5	0.796436	0.681638	0.512282	0.627526	0.377752	0.487211	0.51782	0.413765	0.410947	-0.415306	-0.56807	0.01035	0.0031	0.0236077	0.00730238
EMP1	36.6033	36.8137	41.3829	15.0081	12.7747	15.0199	11.2796	11.4242	13.6824	-1.42335	-1.65766	5e-05	5e-05	0.000197936	0.000166443
EMP3	105.079	101.102	108.145	148.582	142.719	148.89	122.405	126.717	128.207	0.485868	0.263561	5e-05	0.0031	0.000197936	0.00730238
ENAH	29.5393	31.1731	29.933	38.9228	36.9001	36.1465	41.142	43.2646	47.244	0.304799	0.538408	0.00095	5e-05	0.0028763	0.000166443
ENDOG	5.38788	6.67485	6.60884	10.1496	10.6247	10.2784	9.50271	11.7263	11.5807	0.733875	0.81328	0.0103	0.0044	0.0235139	0.00998371
ENG	14.1492	14.7024	15.1208	10.4159	11.1729	11.028	2.68086	2.95532	2.38199	-0.430983	-2.45525	5e-05	5e-05	0.000197936	0.000166443
ENGASE	8.90939	7.56877	7.32958	9.07454	10.44	9.63963	11.8189	10.5889	9.62922	0.292272	0.428309	0.00435	5e-05	0.0110241	0.000166443
ENHO	1.69852	1.41406	2.48575	4.06466	5.99214	4.61889	5.61844	4.9955	5.07443	1.39036	1.48663	5e-05	5e-05	0.000197936	0.000166443
ENKD1	16.8551	15.4275	15.7053	21.9991	22.152	24.9536	19.5972	19.497	19.9661	0.526113	0.299518	5e-05	0.00375	0.000197936	0.00865521
ENO2	42.7446	42.4685	38.118	59.2233	64.4301	59.4197	100.558	96.3713	82.0955	0.569883	1.17786	5e-05	5e-05	0.000197936	0.000166443
ENOPH1	26.5731	27.7713	30.7277	24.6772	22.0083	24.2063	20.6239	22.2925	24.2067	-0.263067	-0.341877	0.00665	0.00245	0.0160215	0.00593061
ENPP1	4.43148	4.08599	4.45335	1.73057	1.52939	1.69127	1.04634	1.1638	1.15855	-1.38941	-1.94501	5e-05	5e-05	0.000197936	0.000166443
ENPP2	0.440685	0.760612	0.49613	11.5562	9.82465	10.6064	8.15051	7.40021	6.36668	4.23608	3.69066	5e-05	5e-05	0.000197936	0.000166443
ENPP4	1.31392	0.951245	1.1056	5.59584	5.51852	5.1811	3.39153	3.12377	3.65339	2.27332	1.59299	5e-05	5e-05	0.000197936	0.000166443
ENTPD4	17.8668	17.2008	15.5491	14.7461	14.7015	13.922	12.5414	11.7733	12.6801	-0.222929	-0.452291	0.0163	5e-05	0.0349391	0.000166443
ENTPD7	5.82647	5.01803	5.18685	2.7324	3.09345	2.69714	2.73585	2.49905	2.7088	-0.911464	-1.01301	5e-05	5e-05	0.000197936	0.000166443
ENY2	42.6753	42.3857	47.5519	32.9994	31.2165	35.3476	29.9786	31.2126	27.3185	-0.413532	-0.583314	5e-05	5e-05	0.000197936	0.000166443
EOGT	3.61463	3.58576	3.24417	2.61903	2.0243	2.47783	1.84652	1.92269	2.33023	-0.552568	-0.776003	5e-05	5e-05	0.000197936	0.000166443
EPB41L1	5.67041	5.77093	5.70705	9.73079	9.71162	10.3443	10.603	9.8935	9.73775	0.796596	0.818111	5e-05	5e-05	0.000197936	0.000166443
EPB41L4A	1.92523	1.79064	1.6071	9.42393	9.68459	8.41964	11.8039	10.0071	9.96337	2.3706	2.57756	5e-05	5e-05	0.000197936	0.000166443
EPB41L4A-AS2	0.158617	0.168747	0.215738	1.81173	2.47365	2.06837	2.48554	1.93668	1.71036	3.54831	3.4972	5e-05	0.00065	0.000197936	0.00177874
EPB41L5	4.62515	4.64963	3.99899	5.92019	5.01711	5.16554	5.71813	5.50151	6.09923	0.278737	0.383767	0.00735	0.0001	0.017482	0.000319383
EPC2	6.85733	6.57981	6.7611	7.46336	9.46199	7.786	8.6764	8.90197	8.46339	0.290944	0.366597	0.0068	0.0004	0.0163264	0.00114289
EPDR1	53.462	56.0266	59.4179	44.6203	45.2781	43.8507	44.2621	45.0689	46.3521	-0.336696	-0.315984	0.00035	0.00465	0.00117471	0.0105056
EPG5	2.44693	2.33768	2.28077	4.01398	4.30346	3.66158	4.5638	4.46873	4.3775	0.761671	0.924473	5e-05	5e-05	0.000197936	0.000166443
EPHA3	52.5605	48.2376	40.4532	58.1591	57.1655	51.5854	77.3207	69.4487	61.6472	0.240806	0.561206	0.0087	5e-05	0.0202775	0.000166443
EPHA4	7.00817	7.21057	5.65257	7.722	8.24198	7.70878	11.2721	10.7941	8.87113	0.252541	0.638662	0.0095	5e-05	0.0218953	0.000166443
EPHA5	7.44005	7.83183	6.5314	4.38386	5.2455	4.59124	2.89656	3.0979	2.58438	-0.616563	-1.34569	5e-05	5e-05	0.000197936	0.000166443
EPHB3	6.0944	5.79265	5.3538	3.99874	4.39312	4.56687	4.66518	4.84844	4.27954	-0.411907	-0.321878	0.00025	0.0108	0.000868145	0.0224201
EPHB4	27.0351	30.2454	29.4792	33.5119	35.3795	38.1154	32.8465	36.8854	37.4033	0.302606	0.304336	0.00075	0.0004	0.00232175	0.00114289
EPHX1	76.5704	77.7002	75.0553	125.438	139.863	137.332	191.542	195.67	187.168	0.812066	1.32461	5e-05	5e-05	0.000197936	0.000166443
EPM2AIP1	5.84167	5.96751	4.82932	7.4483	7.61587	6.61951	7.88998	7.03936	6.3851	0.382084	0.357306	0.0001	0.00025	0.000376394	0.000741708
EPSTI1	4.17355	4.3112	4.47754	6.44338	6.34471	7.15622	21.5174	18.3735	12.8814	0.621657	2.02546	5e-05	5e-05	0.000197936	0.000166443
EPT1	7.1913	7.10993	7.14325	5.78923	5.12625	5.18288	4.02739	4.3045	4.41305	-0.413693	-0.750682	5e-05	5e-05	0.000197936	0.000166443
ERAP2	10.1022	9.69746	8.77835	14.2221	13.389	13.1094	16.044	15.2342	14.3527	0.51085	0.675106	5e-05	5e-05	0.000197936	0.000166443
ERCC1	73.2033	70.6479	83.0581	60.5769	59.9986	61.6469	59.6674	58.1346	55.7482	-0.316415	-0.386763	0.00895	0.0069	0.0207761	0.0149964
ERCC2	49.6878	55.1337	61.3744	43.6029	45.1163	47.4444	32.859	38.1558	42.9244	-0.287544	-0.544621	0.00215	5e-05	0.00595004	0.000166443
ERGIC2	38.8276	39.7498	40.984	30.1031	29.2623	29.2655	27.462	28.0042	29.4481	-0.43187	-0.493672	5e-05	5e-05	0.000197936	0.000166443
ERGIC3	234.502	227.69	219.898	295.525	309.448	309.295	311.155	290.993	276.577	0.422655	0.36545	5e-05	0.0002	0.000197936	0.000605945
ERH	204.597	197.79	220.108	177.577	167.703	177.575	149.781	157.06	167.032	-0.251651	-0.393562	0.00535	0.00025	0.0132266	0.000741708
ERI1	13.1707	13.341	12.1891	9.64377	9.25575	9.71413	8.16508	8.41239	9.91079	-0.43566	-0.54701	5e-05	5e-05	0.000197936	0.000166443
ERLIN1	49.4532	48.0041	51.5933	35.8851	36.7297	35.4284	32.514	34.0348	34.0693	-0.464194	-0.566912	5e-05	5e-05	0.000197936	0.000166443
ERLIN2	14.2607	14.1363	12.9343	9.73495	9.70064	9.94187	8.97952	9.12943	9.77644	-0.492525	-0.567725	5e-05	5e-05	0.000197936	0.000166443
ERMAP	3.06268	2.93323	3.19563	3.92134	4.55189	5.20858	4.82388	5.19892	4.96205	0.573881	0.705126	0.0005	5e-05	0.00161548	0.000166443
ERMP1	5.46606	5.26453	4.90376	6.6363	6.87505	6.79704	8.37541	7.24194	7.40504	0.377357	0.558318	0.00035	5e-05	0.00117471	0.000166443
ERO1B	1.67324	1.59436	1.41412	2.08967	1.99392	1.83226	2.53956	2.20293	2.01675	0.337547	0.529822	0.01115	0.00015	0.0251807	0.000464738
ERP44	16.0329	16.5198	16.2914	22.5953	21.4692	21.4139	18.8231	18.3753	18.608	0.422835	0.192246	5e-05	0.0202	0.000197936	0.0389686
ERV3-1	5.23658	4.70603	3.86054	9.97269	9.52404	8.28246	9.11394	8.71484	7.58588	1.00901	0.880663	5e-05	5e-05	0.000197936	0.000166443
ERVK13-1	1.51838	1.59198	1.36025	2.50208	2.45165	1.98936	2.36075	2.3694	1.80756	0.635106	0.548314	5e-05	5e-05	0.000197936	0.000166443
ESCO2	8.35595	7.94404	8.42634	4.99746	4.36022	4.17364	3.63647	3.83673	4.37729	-0.869746	-1.0611	5e-05	5e-05	0.000197936	0.000166443
ESD	62.8514	62.6622	66.1577	42.2504	45.9188	50.2542	42.2163	44.1153	43.9781	-0.469546	-0.55669	5e-05	5e-05	0.000197936	0.000166443
ESF1	20.4318	19.704	20.9282	19.009	16.8417	16.1727	15.8605	15.3605	16.8623	-0.231161	-0.344786	0.01635	0.00185	0.035035	0.00459582
ESPL1	7.82372	7.68438	8.08788	6.08529	6.12367	6.06923	5.47214	5.9894	6.46828	-0.368418	-0.39618	0.00015	0.0005	0.000547161	0.00139794
ESRRG	0.948578	0.861195	0.680626	1.25738	1.00413	1.20215	2.30138	2.0781	2.075	0.47592	1.37392	0.00095	5e-05	0.0028763	0.000166443
ESYT1	27.9927	27.9523	29.5969	20.6631	21.333	20.9929	16.1348	17.1606	17.9372	-0.441531	-0.739569	5e-05	5e-05	0.000197936	0.000166443
ETF1	63.105	63.3037	65.0141	53.8444	52.8767	53.7567	47.5998	49.8233	52.9382	-0.254389	-0.348329	0.00425	0.0006	0.0108059	0.00165223
ETFA	108.294	109.099	114.763	76.0083	79.0898	85.0091	85.5245	90.6472	90.8454	-0.468182	-0.314929	5e-05	0.00365	0.000197936	0.00845111
ETHE1	29.6129	35.5294	32.3109	20.9828	24.5323	27.4594	20.0173	20.5174	19.7191	-0.417317	-0.693657	0.00015	5e-05	0.000547161	0.000166443
ETNK2	12.4942	11.7872	10.3614	18.1307	19.88	20.4908	26.0257	24.8736	24.978	0.755918	1.13111	5e-05	5e-05	0.000197936	0.000166443
ETS1	52.6937	51.8779	51.8734	32.5399	33.2816	30.8273	29.261	28.7555	30.6593	-0.694832	-0.819043	5e-05	5e-05	0.000197936	0.000166443
ETS2	34.096	38.1515	40.6274	22.8095	21.1083	21.4711	19.629	22.4007	24.3965	-0.787607	-0.7649	5e-05	5e-05	0.000197936	0.000166443
ETV1	2.2495	2.09709	2.14758	9.34555	8.77615	8.94975	6.22159	6.04814	6.02465	2.05956	1.49418	5e-05	5e-05	0.000197936	0.000166443
ETV4	2.58068	2.30046	3.00793	3.52213	3.73688	4.07704	5.45683	4.20484	3.67811	0.522991	0.757808	0.00035	5e-05	0.00117471	0.000166443
ETV6	8.23666	8.27411	7.3892	6.89739	6.46176	6.8143	6.14407	5.63631	5.97829	-0.244551	-0.428485	0.013	0.00035	0.0287167	0.00100991
EVA1C	4.09489	3.0612	2.8624	7.13598	7.07911	7.3767	6.91484	6.55341	8.16041	1.10782	1.11028	5e-05	5e-05	0.000197936	0.000166443
EVC	7.77888	7.5395	6.22534	8.51216	8.85949	7.93314	10.6184	10.5175	9.81492	0.232143	0.52271	0.02415	5e-05	0.0491241	0.000166443
EVI2A	7.10427	6.892	8.10762	1.96169	1.79562	1.99256	1.24315	1.47678	1.22325	-1.9427	-2.48687	5e-05	5e-05	0.000197936	0.000166443
EVI2B	4.67318	5.30344	5.26182	1.85905	2.2759	2.51305	1.80465	2.9843	2.55969	-1.19672	-1.05217	0.00545	0.0224	0.0134487	0.042699
EVI5	4.47949	4.21726	3.87866	3.50982	3.35085	3.06513	2.90509	3.14872	3.16425	-0.34135	-0.44807	0.00095	5e-05	0.0028763	0.000166443
EVI5L	9.67638	9.7837	9.81297	16.7381	16.282	17.5923	17.6	16.6819	16.7679	0.789918	0.802332	5e-05	5e-05	0.000197936	0.000166443
EVL	12.3444	12.4062	11.4308	20.7052	20.7848	18.8945	16.1013	15.4279	14.6068	0.73893	0.350645	5e-05	0.0003	0.000197936	0.0008766
EXD3	4.05834	4.52225	4.8544	6.92835	6.81331	7.20356	4.83848	7.20814	6.62598	0.640626	0.474928	5e-05	0.0023	0.000197936	0.00560673
EXO1	9.73674	9.67822	11.0094	7.31186	8.11341	8.31443	6.3089	7.54682	7.11984	-0.357925	-0.536518	0.0011	5e-05	0.00326912	0.000166443
EXOC3	18.4542	20.6804	19.0717	22.5598	25.0331	23.3954	24.6597	24.2005	23.3201	0.286406	0.31043	0.00345	0.00055	0.00898766	0.00152766
EXOC3-AS1	4.01696	3.00948	3.34733	6.06727	5.29258	7.52423	5.70639	3.8845	4.92581	0.86423	0.484773	5e-05	0.00295	0.000197936	0.00699541
EXOC4	39.5537	39.817	37.309	50.2382	54.4846	51.9883	61.0802	56.1615	59.8588	0.425554	0.602015	5e-05	5e-05	0.000197936	0.000166443
EXOSC1	32.9576	29.145	34.7936	24.171	23.576	26.3702	18.6077	20.9634	20.6715	-0.386632	-0.685656	0.00035	5e-05	0.00117471	0.000166443
EXOSC2	21.2511	21.086	21.8551	16.3975	16.4817	16.4683	11.7515	12.3777	13.2974	-0.379421	-0.778334	0.0001	5e-05	0.000376394	0.000166443
EXOSC4	52.9656	55.1213	69.2042	31.8216	33.0368	41.2758	33.1257	33.7001	39.1898	-0.74023	-0.741844	5e-05	5e-05	0.000197936	0.000166443
EXOSC5	38.4532	42.5723	43.9341	30.4846	35.553	32.3054	23.6318	26.0802	31.2634	-0.345567	-0.625906	0.0011	5e-05	0.00326912	0.000166443
EXOSC7	31.8891	39.1938	39.7943	28.0738	27.1811	29.5598	23.4612	23.3069	24.9467	-0.386576	-0.62862	0.00015	5e-05	0.000547161	0.000166443
EXOSC8	26.6871	26.6137	29.9936	14.4728	12.9462	14.3018	10.5793	11.0959	14.556	-0.997453	-1.20099	5e-05	5e-05	0.000197936	0.000166443
EXT1	23.7682	24.3847	25.7079	22.7698	19.6338	21.2883	15.0767	16.7162	18.5855	-0.213699	-0.552004	0.0218	5e-05	0.0449099	0.000166443
EXTL2	13.1019	11.981	11.3847	9.1951	9.36782	9.23458	8.50424	8.92362	9.53624	-0.39166	-0.435575	0.00015	5e-05	0.000547161	0.000166443
EXTL3	22.8287	21.9914	20.217	17.4651	19.3993	18.9988	17.7377	16.9463	16.4032	-0.219365	-0.348301	0.0185	0.00115	0.0389545	0.00299077
EYA4	15.981	17.1292	13.4337	23.1198	23.9221	21.6468	26.9585	26.2299	23.4269	0.561481	0.71904	5e-05	5e-05	0.000197936	0.000166443
EZH2	26.2827	27.6793	30.3699	35.1663	35.6699	35.8847	40.6452	45.9369	48.7274	0.339692	0.682113	0.00025	5e-05	0.000868145	0.000166443
F8	1.35715	1.4451	1.17665	2.24789	2.29879	1.84274	2.72012	2.13869	2.15026	0.683315	0.816853	0.0028	0.0003	0.00750561	0.0008766
FAAP24	6.56455	6.90398	6.43728	5.75712	4.55759	4.86516	3.94479	5.81649	5.49177	-0.39103	-0.384092	0.00425	0.0171	0.0108059	0.033675
FABP4	14.5939	16.7514	17.5608	1.09084	0.858669	0.969009	0.718139	0.287177	0.866752	-4.06671	-4.70731	5e-05	5e-05	0.000197936	0.000166443
FABP7	62.0343	57.0223	62.6051	28.8972	30.7038	30.2962	30.2238	33.493	33.4457	-1.01491	-0.902783	5e-05	5e-05	0.000197936	0.000166443
FADD	40.9253	44.7053	46.56	35.1605	35.4861	37.4196	30.5606	31.8526	35.9666	-0.290704	-0.426186	0.0018	5e-05	0.00505973	0.000166443
FADS1	73.4669	74.7549	77.4954	56.8361	57.4062	57.6791	48.6475	51.454	59.4509	-0.392767	-0.500486	0.0014	0.00055	0.00404886	0.00152766
FADS3	31.2064	30.9071	34.9147	43.7904	46.6064	50.1337	47.0764	52.6907	49.3916	0.534407	0.620372	5e-05	5e-05	0.000197936	0.000166443
FAHD2B	5.03873	4.65844	4.34436	9.06613	7.87377	8.18975	10.9212	7.63074	7.90593	0.83969	0.913997	5e-05	5e-05	0.000197936	0.000166443
FAIM	5.45462	3.82795	4.51597	5.52007	6.92185	6.33714	7.87099	8.95999	6.93932	0.444609	0.784644	0.00865	0.0001	0.0201823	0.000319383
FAIM2	1.42865	1.61956	1.10341	1.69566	2.31873	2.00668	2.49871	2.20815	2.08959	0.536345	0.711107	5e-05	5e-05	0.000197936	0.000166443
FAM102A	12.2375	13.7082	11.7627	15.056	16.2764	17.0586	14.7577	14.0407	15.0483	0.359853	0.217582	0.00015	0.0126	0.000547161	0.0257463
FAM102B	6.69253	6.55688	6.4074	10.1941	8.80645	8.41824	12.2132	11.3036	11.2226	0.480136	0.821544	5e-05	5e-05	0.000197936	0.000166443
FAM107B	6.82272	7.27365	6.43669	5.19503	5.27809	5.40998	1.37951	1.45282	1.40147	-0.370456	-2.27792	0.00095	5e-05	0.0028763	0.000166443
FAM110B	0.349838	0.387744	0.461025	3.2992	3.33495	3.06276	3.43794	3.58889	3.34871	3.01617	3.11376	5e-05	5e-05	0.000197936	0.000166443
FAM111A	21.6128	20.137	21.0362	27.2195	24.9015	23.0947	26.1836	27.9949	26.3699	0.260591	0.359413	0.00535	0.00015	0.0132266	0.000464738
FAM114A2	11.1314	10.2872	10.7502	12.8489	12.9721	13.4108	14.8063	12.6953	11.9009	0.286361	0.292625	0.00585	0.0021	0.0142813	0.00516033
FAM117A	2.02778	2.85638	2.59319	4.34773	4.06233	4.08672	5.19888	4.03591	5.27076	0.740957	0.956006	5e-05	5e-05	0.000197936	0.000166443
FAM129A	35.5468	37.4152	36.2675	46.2632	45.6094	43.3663	57.3288	62.5	68.7943	0.308148	0.788144	0.00095	5e-05	0.0028763	0.000166443
FAM129B	72.9635	76.5489	80.4108	117.868	120.68	125.081	111.991	111.032	117.888	0.661315	0.568243	5e-05	5e-05	0.000197936	0.000166443
FAM131B	3.45476	3.63682	2.86521	13.9292	14.3066	13.3433	21.0919	18.8647	17.8868	2.06211	2.5384	5e-05	5e-05	0.000197936	0.000166443
FAM134A	22.6072	24.3911	23.4158	26.5958	27.9434	29.7074	34.3365	32.5708	32.6696	0.258754	0.499947	0.00435	5e-05	0.0110241	0.000166443
FAM134B	2.91313	2.82545	2.7901	5.53426	6.16261	6.9291	6.48616	5.78692	5.52322	1.12692	1.06118	5e-05	5e-05	0.000197936	0.000166443
FAM136A	41.5665	42.8597	42.8003	32.5302	33.4805	36.2426	32.7032	34.4048	34.3283	-0.315252	-0.326825	0.00075	0.0031	0.00232175	0.00730238
FAM13B	15.5988	14.1142	14.0812	21.3129	21.7237	20.7782	18.8308	18.8271	17.9118	0.543151	0.343559	5e-05	0.00025	0.000197936	0.000741708
FAM160A1	0.804613	0.708518	0.863372	1.32648	1.40435	1.21537	1.93232	1.84809	2.21718	0.731624	1.33554	5e-05	5e-05	0.000197936	0.000166443
FAM160B1	6.89488	7.1851	6.6097	9.31822	8.58741	7.66126	8.73494	8.27248	8.48487	0.305365	0.30115	0.0049	0.00325	0.0122421	0.00762023
FAM162A	55.4358	45.6755	42.8312	72.6964	67.749	75.0609	158.35	138.419	127.586	0.582237	1.55978	5e-05	5e-05	0.000197936	0.000166443
FAM167B	4.6959	5.7352	5.67651	2.90788	2.13627	3.83023	2.2303	2.30277	1.86959	-0.860024	-1.331	5e-05	5e-05	0.000197936	0.000166443
FAM168A	28.8531	28.6722	25.3831	37.0655	37.6466	36.6554	39.6506	37.325	38.3014	0.425738	0.475515	5e-05	5e-05	0.000197936	0.000166443
FAM168B	38.0458	39.9621	37.6063	31.276	31.7194	30.3572	29.271	30.472	31.8508	-0.308556	-0.335997	0.00055	0.00095	0.00175814	0.00251086
FAM171A1	15.615	16.2346	15.8649	12.7417	12.6356	13.1674	9.32123	8.70741	10.037	-0.307895	-0.765623	0.0013	5e-05	0.00378947	0.000166443
FAM171B	4.69119	4.48843	3.35771	6.54497	5.61015	5.78828	5.73366	5.29372	4.94745	0.517223	0.34957	5e-05	0.00155	0.000197936	0.00391565
FAM173A	10.6493	11.1356	13.0644	14.2628	21.4879	18.6377	14.8536	16.4293	19.6534	0.642169	0.547564	5e-05	5e-05	0.000197936	0.000166443
FAM174B	6.60776	7.40762	8.21351	4.44073	4.24726	3.65913	4.5219	5.27493	5.36835	-0.848261	-0.551673	5e-05	5e-05	0.000197936	0.000166443
FAM175B	12.6168	12.7004	13.7002	9.8618	10.4502	11.4526	9.45068	10.7981	10.8597	-0.296698	-0.32681	0.0034	0.0055	0.00887487	0.0122409
FAM179B	3.57343	3.05857	3.01637	4.59414	4.33231	4.05738	4.92034	4.58773	4.09478	0.428359	0.495552	5e-05	5e-05	0.000197936	0.000166443
FAM184A	2.38934	2.12889	1.88967	3.86337	4.14575	3.6892	3.61502	3.92074	3.5292	0.868378	0.788075	5e-05	5e-05	0.000197936	0.000166443
FAM185A	2.78906	1.84827	2.0626	2.97807	3.51833	2.90575	3.26243	3.47545	3.08509	0.488845	0.552013	0.00135	0.0006	0.00392312	0.00165223
FAM188B	1.98838	2.0124	2.05331	3.2943	3.84893	3.57388	3.09367	2.9159	3.0652	0.823934	0.583951	5e-05	0.00015	0.000197936	0.000464738
FAM189B	13.7479	15.869	17.7779	12.2056	13.0131	11.6745	12.5946	12.3792	13.2404	-0.361374	-0.31062	0.00035	0.00825	0.00117471	0.017616
FAM193B	6.41417	6.76181	6.04482	8.39869	10.3268	8.57441	10.2491	10.1262	8.07541	0.506227	0.565796	5e-05	5e-05	0.000197936	0.000166443
FAM195B	84.727	100.404	97.6973	60.0358	65.1342	71.0119	54.0391	55.1505	54.1924	-0.527735	-0.791677	5e-05	5e-05	0.000197936	0.000166443
FAM196B	12.6277	14.5022	14.7237	20.017	21.454	18.8293	19.3243	19.0612	19.2406	0.526813	0.461371	5e-05	5e-05	0.000197936	0.000166443
FAM198B	7.08627	6.80267	5.33068	2.53334	2.27058	2.30024	4.6031	4.76909	4.32098	-1.43584	-0.489123	5e-05	5e-05	0.000197936	0.000166443
FAM200A	4.30812	3.89615	4.39514	5.96824	6.17715	6.47928	6.6041	7.11669	6.51454	0.563859	0.68352	5e-05	5e-05	0.000197936	0.000166443
FAM204A	18.8665	17.1663	18.8799	12.8037	11.5084	11.5876	14.0472	14.1719	13.4445	-0.613168	-0.398352	5e-05	5e-05	0.000197936	0.000166443
FAM207A	32.8967	36.8609	40.9187	26.5283	25.001	28.075	22.9508	22.7092	25.9661	-0.475428	-0.627789	5e-05	5e-05	0.000197936	0.000166443
FAM208B	17.1951	17.8856	17.9961	13.8239	13.9524	13.3966	11.1925	11.6268	12.4106	-0.366386	-0.591281	5e-05	5e-05	0.000197936	0.000166443
FAM20C	98.867	117.142	121.791	93.4301	101.157	97.8246	71.7813	77.0622	80.3045	-0.208168	-0.55989	0.01995	5e-05	0.0416301	0.000166443
FAM210A	5.55356	5.04487	5.23508	7.82573	7.05364	6.83265	7.40194	7.55077	6.95399	0.455513	0.468391	5e-05	5e-05	0.000197936	0.000166443
FAM210B	26.0482	24.219	23.1786	44.8183	44.3647	42.33	36.7986	37.0153	40.3683	0.840454	0.636586	5e-05	5e-05	0.000197936	0.000166443
FAM212B	2.13427	1.92589	1.73988	4.35425	4.43553	4.25036	6.19553	6.7689	6.06332	1.16882	1.71397	5e-05	5e-05	0.000197936	0.000166443
FAM214B	6.77831	7.18901	6.25256	7.89014	9.1562	8.37338	8.328	8.66911	7.51182	0.330174	0.277533	0.0028	0.0075	0.00750561	0.0161668
FAM218A	0.156818	0.433803	0.127986	0.608391	0.464068	0.692088	0.723712	0.546684	0.547385	1.29602	1.3389	0.0028	0.00165	0.00750561	0.00414201
FAM219A	20.7114	23.1783	22.1326	25.5642	26.08	24.841	27.2604	26.4787	28.0627	0.212227	0.309179	0.0209	0.0008	0.0433392	0.00214853
FAM222A	3.01762	3.18858	3.86425	1.83355	1.54078	1.8228	1.03151	0.859905	1.48888	-0.954341	-1.57491	5e-05	5e-05	0.000197936	0.000166443
FAM26E	2.13781	2.11911	2.06922	1.44638	1.36805	1.88681	0.874407	0.738364	0.94263	-0.428284	-1.30778	0.0025	5e-05	0.00679643	0.000166443
FAM35A	19.7829	20.096	20.4165	13.9045	13.1869	13.8032	12.4432	14.8421	14.1922	-0.560138	-0.539719	5e-05	5e-05	0.000197936	0.000166443
FAM3C	119.076	110.92	102.072	183.277	177.251	178.911	209.253	208.175	201.47	0.699981	0.898223	5e-05	5e-05	0.000197936	0.000166443
FAM46A	17.2998	16.1587	14.8779	22.4928	21.8076	19.9149	29.786	27.058	23.8456	0.409807	0.739273	5e-05	5e-05	0.000197936	0.000166443
FAM49B	28.8481	29.3276	31.5696	23.8834	22.9706	24.6016	21.0253	22.2217	22.7169	-0.328789	-0.44416	0.00045	5e-05	0.00146972	0.000166443
FAM53B	9.59972	9.3545	8.61317	10.7795	11.4175	12.4864	17.2929	16.2387	14.4313	0.331283	0.798956	0.00055	5e-05	0.00175814	0.000166443
FAM53C	17.2078	19.2944	17.2607	24.8286	24.913	24.9214	25.5929	25.3234	24.1977	0.473783	0.482471	5e-05	5e-05	0.000197936	0.000166443
FAM60A	17.9604	16.0901	16.2055	13.2856	11.1517	13.2448	8.83682	8.23231	9.51538	-0.415416	-0.91871	5e-05	5e-05	0.000197936	0.000166443
FAM63A	7.25442	6.26088	6.04098	9.83945	9.12771	9.10506	9.37972	10.1776	9.68325	0.521511	0.580339	5e-05	5e-05	0.000197936	0.000166443
FAM63B	4.6934	4.28013	3.85941	5.42481	5.24752	4.6131	8.40969	7.09066	6.32926	0.252305	0.766435	0.0204	5e-05	0.042442	0.000166443
FAM64A	43.3164	44.8316	47.6316	32.5717	35.418	35.6529	29.3491	31.0728	31.9086	-0.38965	-0.556388	0.0001	5e-05	0.000376394	0.000166443
FAM65B	13.1736	13.6678	15.102	31.8182	31.3027	30.3598	28.717	30.2453	29.5713	1.15622	1.07778	5e-05	5e-05	0.000197936	0.000166443
FAM72B	20.9189	19.4182	23.2525	17.1778	16.9193	16.2056	13.6325	14.9242	17.3194	-0.338155	-0.471048	0.00085	5e-05	0.00260391	0.000166443
FAM78A	0.358463	0.433419	0.216107	0.608482	0.911733	0.847134	1.00252	0.83814	0.583089	1.23179	1.26576	5e-05	5e-05	0.000197936	0.000166443
FAM83D	34.8093	37.0654	41.6332	31.1769	32.5315	33.2256	22.5179	28.7215	31.4909	-0.227718	-0.456305	0.0136	5e-05	0.0298875	0.000166443
FAM89B	29.0245	31.7902	42.7241	39.5196	41.9054	40.8572	34.5363	42.9603	45.1866	0.240043	0.244766	0.0149	0.00745	0.0323257	0.0160722
FAM8A1	10.8259	9.74361	10.2553	13.8614	14.0741	13.6348	14.7494	14.1045	13.6571	0.431461	0.463744	5e-05	5e-05	0.000197936	0.000166443
FAM91A1	43.7219	42.5849	40.5559	27.9149	25.4327	26.2103	25.2309	24.1992	23.9627	-0.673191	-0.789558	5e-05	5e-05	0.000197936	0.000166443
FAM92A1	27.001	25.2682	27.2005	20.3316	18.2073	19.1061	15.5367	15.3564	16.8744	-0.463209	-0.734376	5e-05	5e-05	0.000197936	0.000166443
FAM98A	26.7036	26.8379	27.3393	23.5109	22.1036	23.7128	17.4911	18.8652	21.3105	-0.222374	-0.488056	0.01815	5e-05	0.0383518	0.000166443
FAM98B	14.9555	13.6749	14.0744	8.4518	8.46407	7.65589	9.7555	10.9943	12.5451	-0.797397	-0.359097	5e-05	0.00125	0.000197936	0.0032304
FANCB	4.60277	4.19265	4.8388	6.21578	5.9393	5.06943	5.8548	6.72945	7.50194	0.337231	0.558972	0.00405	5e-05	0.0103651	0.000166443
FANCF	5.97489	5.85539	6.27623	4.16798	3.96149	3.79299	4.63566	4.42188	4.87286	-0.602827	-0.378272	5e-05	0.00425	0.000197936	0.00967508
FANCL	10.131	8.89522	9.60963	12.8311	12.5589	13.452	12.1696	11.4672	10.8997	0.439795	0.270299	0.0002	0.01195	0.000710741	0.0245555
FAR2	2.34345	2.51156	2.87249	4.98621	4.57794	4.2385	4.77569	4.55275	4.34932	0.836872	0.823758	5e-05	5e-05	0.000197936	0.000166443
FARP1	13.4799	12.9273	13.1785	9.37704	9.02041	8.63377	6.70184	6.07693	7.48005	-0.550353	-0.966429	5e-05	5e-05	0.000197936	0.000166443
FARSA	67.5173	71.6328	81.4992	58.6477	63.5961	64.1287	55.5442	55.1282	55.1091	-0.243566	-0.412472	0.0078	5e-05	0.0184232	0.000166443
FARSB	39.9106	39.1951	43.6579	23.3744	23.6708	24.902	21.4704	23.0228	24.7517	-0.770872	-0.826103	5e-05	5e-05	0.000197936	0.000166443
FAS	8.13243	8.6998	7.93883	20.8602	19.4756	20.6648	29.9737	28.8926	27.4347	1.30017	1.80072	5e-05	5e-05	0.000197936	0.000166443
FASN	73.7154	78.0796	84.9329	55.7857	58.2638	57.6796	48.7312	55.2007	60.937	-0.463095	-0.52191	5e-05	5e-05	0.000197936	0.000166443
FASTK	42.0832	42.5415	43.0946	69.1609	74.4869	74.9874	107.376	111.737	107.989	0.775549	1.35676	5e-05	5e-05	0.000197936	0.000166443
FASTKD1	6.49642	6.61144	6.73646	4.57727	4.57595	4.78378	3.68167	4.01845	4.27378	-0.509806	-0.728833	5e-05	5e-05	0.000197936	0.000166443
FAT3	3.94243	4.15437	3.71079	7.10791	7.27258	6.20781	9.07848	9.3604	8.29591	0.80211	1.179	5e-05	5e-05	0.000197936	0.000166443
FAU	727.492	686.187	778.726	587.362	570.061	627.405	522.204	540.144	593.709	-0.296729	-0.404762	0.0144	0.0046	0.0314264	0.0104016
FAXDC2	3.57003	3.2858	1.76525	6.01744	6.73788	5.66123	6.77555	6.15329	4.71852	1.09506	1.03351	5e-05	5e-05	0.000197936	0.000166443
FBL	199.703	204.928	222.135	140.675	144.184	150.933	114.963	121.186	131.024	-0.524287	-0.771467	5e-05	5e-05	0.000197936	0.000166443
FBLN1	4.40323	5.30345	4.44043	27.4937	30.5147	29.8711	21.2289	19.1504	16.7966	2.63502	2.0149	5e-05	5e-05	0.000197936	0.000166443
FBN1	19.2649	19.5752	17.4042	10.4093	12.2303	10.0896	14.9469	13.419	12.6336	-0.781129	-0.456101	5e-05	5e-05	0.000197936	0.000166443
FBXL15	4.53891	5.43668	4.2811	6.34808	6.94726	7.37697	7.12372	7.75363	6.88195	0.536061	0.609993	5e-05	5e-05	0.000197936	0.000166443
FBXL2	4.00367	3.9924	3.57126	4.5898	4.92499	6.16278	4.78628	4.86099	4.2038	0.438646	0.259942	0.0003	0.02225	0.00102298	0.0424623
FBXL7	6.65587	6.22673	6.29805	9.54022	9.42284	9.30489	9.49423	8.67233	7.97318	0.559516	0.446593	5e-05	5e-05	0.000197936	0.000166443
FBXL8	2.40733	2.5761	1.6457	3.48886	4.68044	3.90916	4.39868	3.95725	4.62803	0.865545	0.969839	0.00355	0.00115	0.00921371	0.00299077
FBXO2	0.371874	0.879193	0.505815	1.75586	1.35766	1.55827	2.86044	2.23455	1.92127	1.41096	1.99768	0.02305	0.00345	0.0472277	0.00804185
FBXO21	13.0553	12.6543	12.0165	14.8987	14.6216	15.8835	16.8072	15.2519	14.4643	0.26725	0.302394	0.00525	0.0007	0.0130085	0.00190171
FBXO32	83.2995	88.9866	86.7121	130.468	125.379	126.664	136.436	142.422	141.955	0.562559	0.700237	5e-05	5e-05	0.000197936	0.000166443
FBXO41	1.04982	1.26981	0.988712	2.25967	2.37133	2.22449	3.08229	2.80403	2.70504	1.05115	1.37678	5e-05	5e-05	0.000197936	0.000166443
FBXO44	7.51737	7.36375	6.75172	8.03757	9.1961	9.08354	13.9033	12.9822	12.0571	0.282783	0.848126	0.01285	5e-05	0.0284614	0.000166443
FBXO45	14.3907	14.6024	16.0769	9.09381	8.59662	7.94542	7.72779	8.14986	8.31293	-0.814005	-0.897722	5e-05	5e-05	0.000197936	0.000166443
FBXW4	14.3296	14.9516	12.3601	28.3806	27.2249	30.2291	29.7488	28.4655	28.9568	1.04354	1.06583	5e-05	5e-05	0.000197936	0.000166443
FBXW5	28.1617	27.6443	28.1818	41.2915	46.3088	45.94	38.4834	39.3474	40.9405	0.669024	0.499935	5e-05	5e-05	0.000197936	0.000166443
FCF1	26.2097	25.2673	27.2242	19.935	19.1581	20.5508	16.8292	17.9937	17.9059	-0.400011	-0.577794	5e-05	5e-05	0.000197936	0.000166443
FCGR2A	0.525998	0.76602	0.480071	0.971348	1.13857	1.28159	1.53849	1.47411	1.56573	0.936476	1.36937	0.00025	5e-05	0.000868145	0.000166443
FCGRT	14.1012	12.4289	10.4146	29.7848	30.3149	32.2688	31.1254	28.8091	23.2451	1.32203	1.17086	5e-05	5e-05	0.000197936	0.000166443
FCHSD1	4.63128	5.64967	5.77843	7.16126	7.16155	6.42917	7.92785	8.41447	7.62376	0.369833	0.577578	0.0063	5e-05	0.0152728	0.000166443
FDFT1	45.2551	46.7989	51.2541	29.949	29.7697	31.7573	30.8285	31.3626	34.0942	-0.647655	-0.573733	5e-05	5e-05	0.000197936	0.000166443
FDXACB1	0.982637	1.08536	0.978645	0.5138	0.720449	0.527543	0.425487	0.392264	0.434493	-0.790176	-1.2827	0.00895	0.00075	0.0207761	0.002025
FEM1C	8.42791	8.05018	7.89499	10.2833	10.1938	9.70407	10.812	10.6867	9.67377	0.30836	0.354984	0.00145	5e-05	0.00417976	0.000166443
FER	3.58107	3.90828	3.03039	4.76804	4.6441	4.02692	4.57093	4.59667	4.41362	0.353333	0.368514	0.00045	0.0001	0.00146972	0.000319383
FER1L4	2.16834	1.50856	1.16288	4.15471	4.16538	3.73634	9.80286	7.72475	5.71814	1.31679	2.26395	5e-05	5e-05	0.000197936	0.000166443
FERMT1	2.96178	2.81284	3.62116	1.16125	1.27938	1.1246	1.0563	0.76472	1.19215	-1.39802	-1.64073	5e-05	5e-05	0.000197936	0.000166443
FEZ1	40.8847	41.5262	38.5765	49.9189	50.5129	54.3197	50.7482	52.0697	47.5173	0.355097	0.313326	0.0001	0.00035	0.000376394	0.00100991
FEZF1	0.236153	0.107678	0.0344135	2.36556	2.5232	2.68939	4.1807	4.23925	4.84952	4.32445	5.13265	0.0006	0.00055	0.00189825	0.00152766
FEZF1-AS1	0.350871	0.373319	0.357962	3.74138	3.58627	3.76508	7.19647	6.5792	7.08593	3.35764	4.26887	5e-05	5e-05	0.000197936	0.000166443
FGF11	1.19626	0.81882	0.581347	1.93388	1.21608	1.17766	2.16703	1.69861	1.16011	0.737046	0.952811	0.00055	5e-05	0.00175814	0.000166443
FGF12	16.5539	15.3853	15.2274	12.3392	12.2283	12.2682	10.5746	10.8151	10.5996	-0.356661	-0.560176	0.0001	5e-05	0.000376394	0.000166443
FGF13	6.42297	6.97693	7.2945	8.70257	8.11669	8.59856	18.7524	19.042	16.9533	0.2966	1.40356	0.00985	5e-05	0.0225997	0.000166443
FGF18	0.523182	0.185545	0.391404	1.11867	0.573282	0.819208	0.685605	1.37549	1.13015	1.19068	1.53644	0.0007	0.00015	0.00218486	0.000464738
FGF2	12.3266	11.2492	11.7706	23.1039	21.6578	20.4418	25.4462	24.7104	24.3551	0.883386	1.0759	5e-05	5e-05	0.000197936	0.000166443
FGF5	3.21441	3.01094	3.94048	1.24491	1.16501	1.0058	0.742091	1.05537	0.782412	-1.57347	-1.97836	5e-05	5e-05	0.000197936	0.000166443
FGFR1OP2	19.6293	18.0657	23.0792	15.2542	14.2132	14.3047	13.6762	14.0221	14.5157	-0.473447	-0.525737	0.00315	0.00345	0.00831414	0.00804185
FGFRL1	70.7908	74.9812	74.5571	98.7113	99.7101	103.986	94.0921	97.0288	103.333	0.456833	0.418382	5e-05	5e-05	0.000197936	0.000166443
FGGY	4.92833	3.70004	4.46322	6.23491	5.84221	5.91468	7.82279	6.20785	7.69362	0.458699	0.730667	0.0007	5e-05	0.00218486	0.000166443
FHOD1	16.9331	15.6762	17.1399	12.8709	13.4947	13.045	13.1314	13.9156	13.7867	-0.33609	-0.284913	0.0007	0.01	0.00218486	0.0209346
FIBP	31.7474	32.5341	35.6359	49.8188	46.265	52.4878	44.6792	49.3366	50.1917	0.572351	0.529338	5e-05	5e-05	0.000197936	0.000166443
FIG4	8.11117	7.98016	6.55569	12.3481	12.2875	11.7018	10.5864	10.4847	11.7598	0.682134	0.535733	5e-05	5e-05	0.000197936	0.000166443
FIGN	7.67527	6.46775	6.37318	10.7556	11.7807	9.69668	16.2175	13.6527	11.8336	0.651774	1.02342	5e-05	5e-05	0.000197936	0.000166443
FIGNL1	15.3412	14.8437	16.2189	12.1809	10.5996	11.2519	9.39551	9.31495	9.8471	-0.447334	-0.70037	5e-05	5e-05	0.000197936	0.000166443
FIRRE	0.741521	0.812877	0.825288	0.570362	0.314202	0.224001	0.326446	0.556999	0.42987	-1.10208	-0.857558	0.00025	0.00235	0.000868145	0.00571167
FJX1	12.9974	15.2486	17.0666	11.3617	11.8474	13.2477	5.5115	7.21268	8.21942	-0.313724	-1.1134	0.0016	5e-05	0.0045605	0.000166443
FKBP11	16.9288	17.5076	16.384	11.5524	10.6557	10.9131	10.0814	8.82146	8.77322	-0.617653	-0.876768	5e-05	5e-05	0.000197936	0.000166443
FKBP14	14.9209	15.5538	15.3122	8.52518	7.46727	8.05075	5.91726	5.70398	7.24449	-0.929306	-1.27917	5e-05	5e-05	0.000197936	0.000166443
FKBP15	13.5454	13.8498	14.0745	18.3925	19.1997	18.1757	17.8773	17.4646	16.7895	0.427377	0.330095	5e-05	0.00025	0.000197936	0.000741708
FKBP3	53.4272	52.4168	58.0617	71.2861	68.4511	65.5506	62.9574	61.9045	67.9289	0.324782	0.23417	0.00345	0.0227	0.00898766	0.0431895
FKBP4	42.3166	47.0943	51.2318	32.9018	34.1679	34.2675	24.853	27.1866	30.9038	-0.472871	-0.761836	5e-05	5e-05	0.000197936	0.000166443
FKBP8	179.129	177.196	178.992	213.63	237.449	247.863	250.687	250.946	239.23	0.384779	0.468813	5e-05	5e-05	0.000197936	0.000166443
FKBP9	43.3397	42.7148	39.4124	51.1456	51.3835	49.8867	57.9176	53.3777	51.4761	0.280706	0.37554	0.00165	5e-05	0.00468888	0.000166443
FLI1	10.8119	9.95056	10.4773	8.90444	7.74257	7.94281	6.71245	7.95466	7.71613	-0.345322	-0.480964	0.00075	5e-05	0.00232175	0.000166443
FLJ20021	1.82411	1.81891	1.97655	3.46664	2.79545	3.31744	2.63196	3.21986	3.19737	0.769495	0.687329	0.00565	0.01425	0.0138621	0.028703
FLJ32255	0.791847	0.893572	0.832332	2.52558	2.70367	2.87028	1.88657	2.33485	1.89579	1.6857	1.28074	5e-05	5e-05	0.000197936	0.000166443
FLNA	351.244	365.196	378.234	423.175	440.061	441.647	597.124	637.323	642.191	0.253419	0.777649	0.01635	5e-05	0.035035	0.000166443
FLOT1	225.516	230.158	247.943	153.668	150.383	165.745	164.181	157.987	169.694	-0.582756	-0.516537	5e-05	5e-05	0.000197936	0.000166443
FLOT2	61.6194	64.3241	56.7767	96.2134	99.9545	101.011	107.696	97.7295	94.6787	0.701696	0.715827	5e-05	5e-05	0.000197936	0.000166443
FLRT2	3.17341	3.33984	3.7318	0.491101	0.512578	0.505127	0.0517221	0.0874259	0.108019	-2.76345	-5.3733	5e-05	5e-05	0.000197936	0.000166443
FLYWCH1	10.0599	11.7048	10.8983	11.6502	13.2237	14.5306	14.1211	14.4414	14.9776	0.270703	0.414687	0.0168	0.0002	0.0358368	0.000605945
FMN1	0.949228	0.992442	0.950188	0.0842074	0.0333965	0.073064	0.0731555	0.0628566	0.0814219	-3.92286	-3.73335	5e-05	5e-05	0.000197936	0.000166443
FMN2	4.67524	4.6134	4.22572	7.46548	8.1051	7.71827	11.6785	10.4837	10.8558	0.785146	1.28876	5e-05	5e-05	0.000197936	0.000166443
FMNL1	11.1828	10.8999	13.1098	5.01625	5.15374	5.41724	2.5723	2.46769	2.49168	-1.1749	-2.22423	5e-05	5e-05	0.000197936	0.000166443
FMNL2	19.0533	18.5239	15.8778	22.3466	22.6362	20.3906	23.6813	22.6416	20.7583	0.290379	0.327584	0.00175	0.00025	0.0049465	0.000741708
FMNL3	4.87214	4.61653	4.16067	3.16957	3.44081	3.195	2.38083	2.45548	2.18864	-0.477186	-0.958271	5e-05	5e-05	0.000197936	0.000166443
FMO4	0.969362	0.718828	0.719224	2.19188	1.61804	1.71471	2.28446	2.31792	2.17314	1.19839	1.49285	5e-05	5e-05	0.000197936	0.000166443
FN3K	9.34169	8.30018	7.12089	15.4869	16.5588	16.2471	14.3459	15.2779	13.3277	0.963636	0.794536	5e-05	5e-05	0.000197936	0.000166443
FNDC3A	23.5182	22.8412	21.2707	15.2314	15.4923	13.5927	14.7536	14.301	13.223	-0.609825	-0.677772	5e-05	5e-05	0.000197936	0.000166443
FNDC3B	40.0243	39.168	35.5915	19.3836	19.6434	17.7417	20.4961	21.0537	19.7481	-1.01575	-0.905009	5e-05	5e-05	0.000197936	0.000166443
FNDC4	10.3555	13.0122	11.6508	19.061	22.5071	22.4689	16.2809	16.5606	17.655	0.870788	0.528066	5e-05	5e-05	0.000197936	0.000166443
FNIP1	8.91972	8.65861	7.40949	11.9909	10.8596	10.2632	13.4008	12.6978	11.1866	0.406203	0.577378	5e-05	5e-05	0.000197936	0.000166443
FNTA	28.7894	29.726	27.3101	18.9875	17.3419	19.6288	16.7203	18.7981	17.9452	-0.617057	-0.682849	5e-05	5e-05	0.000197936	0.000166443
FOSL1	102.184	104.158	134.984	68.6703	67.0384	69.8795	41.4109	50.4448	56.59	-0.731393	-1.20122	5e-05	5e-05	0.000197936	0.000166443
FOXC1	7.75985	10.3356	9.25871	7.67483	7.07996	7.10505	5.49128	6.93658	6.59723	-0.323477	-0.523857	0.0026	5e-05	0.0070408	0.000166443
FOXG1	20.5266	20.7363	19.7172	26.1722	23.5637	23.3381	24.3563	24.9943	23.1355	0.26102	0.249366	0.00465	0.00435	0.0116926	0.0098839
FOXK1	8.34272	8.36486	8.26083	7.07835	6.87474	6.58331	6.02094	6.63417	6.31649	-0.281921	-0.396263	0.0021	0.0001	0.00582507	0.000319383
FOXK2	30.7903	33.0673	34.9793	28.3328	28.3585	28.3938	23.0798	24.1805	25.3359	-0.216143	-0.445156	0.0147	5e-05	0.0319756	0.000166443
FOXL1	1.47275	1.21878	1.7321	1.05383	1.14424	1.12158	0.891489	0.920341	0.969957	-0.4142	-0.669219	0.01175	0.0008	0.0263782	0.00214853
FOXM1	58.7991	60.3392	67.5398	47.8067	46.1927	49.943	41.4889	46.2046	50.9747	-0.375061	-0.428916	5e-05	0.00015	0.000197936	0.000464738
FOXO1	3.1246	3.13868	2.34079	5.91007	5.93569	5.15981	4.86396	4.63846	4.90315	0.982916	0.743536	5e-05	5e-05	0.000197936	0.000166443
FOXO4	4.09452	4.4243	4.07838	5.7237	5.49199	5.84632	7.32975	6.34403	5.73154	0.437685	0.623349	0.0004	5e-05	0.00132307	0.000166443
FOXP4	6.9641	6.53474	7.76066	5.60171	5.25465	5.4707	4.63391	5.00609	4.64231	-0.380843	-0.573878	0.00015	5e-05	0.000547161	0.000166443
FPGS	26.8538	27.877	30.5306	33.252	36.6501	38.6042	31.6152	32.0777	36.5834	0.347814	0.234016	0.0004	0.00825	0.00132307	0.017616
FPGT	3.61862	3.32033	3.09385	4.32148	4.14511	3.57737	5.749	5.04805	5.35759	0.263586	0.687224	0.0207	5e-05	0.0430053	0.000166443
FREM2	0.763188	0.692067	0.636752	0.275431	0.411815	0.337528	0.176687	0.120996	0.203607	-1.02958	-2.06117	5e-05	5e-05	0.000197936	0.000166443
FRG1BP	10.5894	8.54208	7.74043	14.6872	12.0665	12.7255	13.5795	9.74895	11.3089	0.554994	0.36623	0.0001	0.0075	0.000376394	0.0161668
FRMD3	2.12848	2.26656	2.35719	4.84084	4.60045	5.47844	4.00614	3.55557	4.32972	1.14379	0.816486	5e-05	5e-05	0.000197936	0.000166443
FRMD5	17.9388	19.4262	17.9334	11.4913	11.0874	11.0746	11.2699	10.7805	11.5951	-0.71649	-0.716824	5e-05	5e-05	0.000197936	0.000166443
FRMD6	27.199	27.7703	28.3396	12.2682	11.6586	11.0244	9.04625	8.65733	8.7745	-1.25313	-1.65367	5e-05	5e-05	0.000197936	0.000166443
FRMPD4	0.743596	0.938606	1.1157	0.21794	0.360161	0.264884	0.386228	0.402092	0.455408	-1.73077	-1.16967	5e-05	5e-05	0.000197936	0.000166443
FRZB	0.884278	0.762856	0.560797	2.31925	2.457	2.60356	6.14767	5.30923	3.47831	1.74089	2.75795	5e-05	5e-05	0.000197936	0.000166443
FSCN1	78.0017	75.6467	74.3439	55.5625	56.4915	59.7982	52.7576	53.1339	52.8376	-0.407817	-0.522418	5e-05	5e-05	0.000197936	0.000166443
FSTL3	7.78166	6.8901	8.18354	3.56019	4.86482	4.23098	2.89239	3.17952	2.81402	-0.852708	-1.36293	5e-05	5e-05	0.000197936	0.000166443
FTH1	1259.18	1388.75	1461.29	1735.21	1766.73	1831.94	2523.16	2527.39	2392.38	0.376321	0.857006	0.00025	5e-05	0.000868145	0.000166443
FTL	1637.12	1733.25	1785.88	1073.55	1107.88	1156.46	1470.1	1379.29	1252.95	-0.627386	-0.329875	5e-05	0.0053	0.000197936	0.011848
FTO	32.1396	31.6371	28.3659	35.7113	36.4723	35.8497	36.1711	36.5115	34.8853	0.229536	0.223307	0.0102	0.00845	0.0233218	0.0179992
FTSJ1	34.5792	33.2956	37.9155	23.7077	24.9162	26.5624	29.4488	28.5795	29.9409	-0.492666	-0.266137	5e-05	0.0203	0.000197936	0.0391213
FTSJ2	41.8943	38.3675	43.2406	28.4843	27.7382	30.3495	25.0724	23.5518	28.3711	-0.512567	-0.681697	5e-05	5e-05	0.000197936	0.000166443
FTSJ3	46.5825	47.2645	51.3235	35.1399	36.8775	35.761	31.039	29.7223	31.2051	-0.42968	-0.65857	0.0018	0.0001	0.00505973	0.000319383
FUCA1	11.8591	10.6234	8.47213	21.4067	23.3733	23.4378	31.0957	26.9741	23.5501	1.13999	1.39877	5e-05	5e-05	0.000197936	0.000166443
FUCA2	85.9389	79.6375	85.2144	69.6783	68.4267	73.3172	61.5912	61.3331	62.2355	-0.246358	-0.437714	0.0055	5e-05	0.0135569	0.000166443
FUK	3.82671	3.04064	3.2842	6.53806	6.28428	6.08245	7.24198	6.9697	7.29879	0.897052	1.08334	5e-05	5e-05	0.000197936	0.000166443
FURIN	56.1234	58.9107	59.1035	31.068	32.4565	32.5346	37.5747	39.2086	39.3209	-0.858234	-0.584808	5e-05	5e-05	0.000197936	0.000166443
FUT10	2.87991	2.57939	2.38031	1.38841	1.48469	1.4149	1.38629	1.22203	1.1375	-0.870477	-1.0655	5e-05	5e-05	0.000197936	0.000166443
FUT11	21.0744	18.5809	16.1734	21.5517	23.0236	22.5816	33.7888	31.9888	27.0609	0.266529	0.733716	0.0085	5e-05	0.0198639	0.000166443
FUT8	16.9499	16.2314	16.7882	10.6157	9.96971	10.0237	7.93145	7.36492	7.91509	-0.707087	-1.10621	5e-05	5e-05	0.000197936	0.000166443
FXR1	39.3654	39.6918	41.27	23.6146	23.6145	23.8736	23.9311	23.783	24.8847	-0.758987	-0.728945	5e-05	5e-05	0.000197936	0.000166443
FXYD5	109.496	107.975	127.959	98.8095	95.4764	97.1096	78.2249	81.0724	77.861	-0.245415	-0.542543	0.009	5e-05	0.0208775	0.000166443
FYN	22.7464	22.1705	19.8536	27.5418	27.9278	27.7169	30.5761	29.8325	28.823	0.361013	0.462218	0.0001	5e-05	0.000376394	0.000166443
FYTTD1	68.3431	66.594	67.3166	38.3105	34.3296	35.6715	35.4487	34.5682	35.8754	-0.900978	-0.933568	5e-05	5e-05	0.000197936	0.000166443
FZD3	2.71175	2.43269	2.2918	1.55315	1.28665	1.31464	1.43423	1.48048	1.40208	-0.839919	-0.784614	5e-05	5e-05	0.000197936	0.000166443
FZD5	2.19257	2.0098	2.01429	3.90808	3.60234	3.59046	5.32877	5.3127	4.82945	0.836462	1.31535	5e-05	5e-05	0.000197936	0.000166443
FZD8	7.08711	8.15088	6.45726	9.22221	10.9357	10.8228	9.66229	9.47932	10.0707	0.513991	0.429197	5e-05	0.0001	0.000197936	0.000319383
G0S2	3.09903	3.47969	3.16085	0.575747	0.352476	0.428097	0.0735931	0.157221	0.284752	-2.84416	-4.23963	5e-05	0.00265	0.000197936	0.00636319
G6PC3	74.0444	67.7955	73.3913	99.1806	98.9033	102.825	82.604	81.1076	80.4516	0.48344	0.181959	5e-05	0.02645	0.000197936	0.0492413
GAA	14.5152	12.9969	9.6454	37.9131	41.083	41.6556	43.2018	37.6107	33.7	1.69912	1.62378	5e-05	5e-05	0.000197936	0.000166443
GAB1	2.30038	1.93016	1.70909	2.76663	2.6387	2.43713	3.11218	3.13345	2.8584	0.400933	0.616132	0.00065	5e-05	0.00204277	0.000166443
GABARAPL1	41.0528	41.3701	35.3579	50.8579	51.3355	52.9775	54.4823	48.9215	48.6962	0.397754	0.368916	5e-05	0.0001	0.000197936	0.000319383
GABARAPL2	50.5328	47.6854	45.7226	64.7693	66.0984	66.0206	67.3768	60.6083	57.5842	0.451902	0.366482	5e-05	0.0005	0.000197936	0.00139794
GABBR1	6.00323	6.76907	4.84428	8.0143	8.0401	7.78223	9.45709	8.80962	7.55582	0.436246	0.551696	0.0001	5e-05	0.000376394	0.000166443
GABBR2	0.898574	0.748763	0.552281	0.088981	0.124769	0.200513	0.0277537	0.0795927	0.0901443	-2.40863	-3.4774	5e-05	5e-05	0.000197936	0.000166443
GABPB1	11.9389	13.2383	13.7471	8.14415	7.71886	9.65225	8.60642	8.39491	10.1299	-0.609311	-0.520717	0.00015	0.0018	0.000547161	0.00448092
GABPB2	2.48356	1.8119	2.42505	3.99583	4.60672	3.73721	3.75997	4.0997	3.80233	0.876672	0.795173	5e-05	5e-05	0.000197936	0.000166443
GABRA3	12.1349	11.269	11.4111	7.39221	8.30076	8.2345	5.6418	4.97034	4.58198	-0.541041	-1.1962	5e-05	5e-05	0.000197936	0.000166443
GABRB1	2.30746	2.16043	2.00877	0.734555	0.480537	0.350409	0.499575	0.282261	0.255708	-2.04863	-2.64208	5e-05	5e-05	0.000197936	0.000166443
GABRE	9.32604	9.76849	9.26094	12.1625	14.0651	11.8063	14.7884	14.158	11.3616	0.423659	0.507439	5e-05	5e-05	0.000197936	0.000166443
GABRQ	2.89936	3.45197	2.92262	2.47159	2.18424	1.86707	2.7729	1.89939	1.8067	-0.50767	-0.517415	0.0012	0.00505	0.00352828	0.0113199
GAD1	1.18426	0.717375	1.10711	2.43408	3.46515	3.36945	2.70242	2.14965	2.46881	1.6232	1.28286	5e-05	0.0001	0.000197936	0.000319383
GADD45GIP1	112.221	141.867	166.486	106.852	109.856	118.753	98.5423	110.549	111.151	-0.326215	-0.393196	0.00055	0.0004	0.00175814	0.00114289
GAL3ST4	0.973441	0.783784	0.7247	2.23849	2.899	2.45376	1.79871	2.10072	1.66253	1.61288	1.16413	5e-05	5e-05	0.000197936	0.000166443
GALK2	6.94594	7.95144	7.88595	4.50692	5.31927	5.01928	4.89938	5.07915	5.19041	-0.617956	-0.586858	5e-05	5e-05	0.000197936	0.000166443
GALNS	16.1211	17.4559	16.1847	22.0586	23.5766	22.2625	28.1398	24.0091	24.1939	0.448327	0.617456	5e-05	5e-05	0.000197936	0.000166443
GALNT10	43.3465	43.8412	39.3469	69.4883	71.0466	69.5788	79.8458	75.3258	77.1656	0.731638	0.876688	5e-05	5e-05	0.000197936	0.000166443
GALNT11	18.5975	17.8369	16.6602	33.4547	33.8322	33.5592	52.895	48.2037	45.9178	0.925518	1.46934	5e-05	5e-05	0.000197936	0.000166443
GALNT16	0.952866	1.11815	0.973077	0.654882	0.824209	0.503428	0.0758408	0.0271738	0.0861708	-0.618678	-4.00814	0.00155	5e-05	0.0044371	0.000166443
GALNT5	16.3881	15.2378	11.8634	17.7384	18.8221	15.758	24.5843	24.1529	21.9344	0.266661	0.70047	0.0066	5e-05	0.0159155	0.000166443
GAMT	19.5726	21.1872	17.9391	28.6229	29.0627	32.6965	26.7453	24.7172	23.8697	0.622704	0.359933	5e-05	0.00075	0.000197936	0.002025
GAP43	6.64314	5.38913	6.56514	2.38346	2.11457	1.50674	1.73881	2.47372	2.034	-1.63092	-1.57397	5e-05	5e-05	0.000197936	0.000166443
GAR1	25.7737	23.525	28.9492	21.646	18.0284	19.7403	18.0509	18.135	19.2863	-0.397232	-0.496287	0.0002	5e-05	0.000710741	0.000166443
GARS	98.8741	99.0225	105.42	60.8938	59.3832	59.4038	53.7575	59.4023	59.4668	-0.755388	-0.81317	5e-05	5e-05	0.000197936	0.000166443
GAS5	185.806	189.023	217.964	126.51	128.057	147.509	119.541	121.161	115.329	-0.56006	-0.735526	5e-05	5e-05	0.000197936	0.000166443
GATA3	12.5458	12.5777	13.2117	4.85873	4.10715	4.58868	2.7526	3.68325	3.42485	-1.49989	-1.95891	5e-05	5e-05	0.000197936	0.000166443
GATAD2A	25.2317	26.4581	26.9508	18.6754	18.5209	19.1912	13.4616	15.8354	16.344	-0.479899	-0.784944	5e-05	5e-05	0.000197936	0.000166443
GATM	4.43535	3.12778	2.9728	2.77153	2.56588	2.75392	1.60873	1.2544	1.73681	-0.380869	-1.19563	0.00385	5e-05	0.0099107	0.000166443
GATS	2.57763	2.3394	2.15459	5.80243	5.75529	5.71369	4.76206	4.48889	3.46567	1.28827	0.846603	5e-05	5e-05	0.000197936	0.000166443
GBA	37.1692	36.2663	36.8686	47.3921	51.261	53.5159	50.8556	48.7293	47.3714	0.464188	0.413901	5e-05	5e-05	0.000197936	0.000166443
GBAS	54.3291	53.5225	49.8072	80.7053	82.6122	85.0451	116.229	112.535	107.833	0.655642	1.09422	5e-05	5e-05	0.000197936	0.000166443
GBP1	8.379	8.43514	7.12371	11.3888	10.5154	10.6173	35.2517	32.6272	24.8596	0.4421	1.95387	5e-05	5e-05	0.000197936	0.000166443
GBP2	7.45513	6.94494	5.74401	9.90083	9.27893	8.85697	19.9978	16.5954	15.7568	0.476962	1.37783	5e-05	5e-05	0.000197936	0.000166443
GBP5	16.3381	16.6902	17.2582	21.5374	19.312	20.6431	60.0725	53.4718	46.0888	0.290239	1.66652	0.0019	5e-05	0.00532161	0.000166443
GCLM	17.7249	19.0573	18.4489	10.9096	11.2862	11.1372	12.2983	12.3018	13.4819	-0.72853	-0.536372	5e-05	5e-05	0.000197936	0.000166443
GCN1	24.593	24.8737	25.5563	20.5019	21.4801	21.1602	20.6318	21.2539	20.3361	-0.248728	-0.269913	0.0058	0.0123	0.0141802	0.0252038
GCNT1	9.37236	9.30939	8.59201	14.3465	14.0168	13.4874	15.2573	14.1908	13.8706	0.617738	0.667476	5e-05	5e-05	0.000197936	0.000166443
GDAP1	3.2216	2.88919	3.21035	4.3541	3.97344	4.37132	4.33731	3.92744	2.9829	0.446121	0.271045	0.0003	0.01795	0.00102298	0.0351593
GDF15	24.0646	26.7611	26.7071	17.1951	18.4736	22.6304	18.1018	17.4953	15.2077	-0.411333	-0.609842	0.0001	5e-05	0.000376394	0.000166443
GDI2	144.083	137.586	147.006	112.049	114.324	113.765	97.8974	100.24	105.117	-0.333764	-0.499356	0.0004	5e-05	0.00132307	0.000166443
GDPD3	0.432403	0.0766645	0.0735092	0.428877	0.708886	0.717143	0.677656	0.592994	1.19345	1.67083	2.08054	0.02315	0.0106	0.0473886	0.0220502
GDPD5	3.00287	2.66982	2.95869	7.75526	8.67978	8.15792	5.00929	5.53352	5.38976	1.51058	0.884316	5e-05	5e-05	0.000197936	0.000166443
GEM	38.8154	37.7528	40.5419	28.3253	27.9298	29.0867	35.4395	29.8158	31.8035	-0.456541	-0.270935	5e-05	0.01655	0.000197936	0.032739
GEMIN5	12.3697	12.2455	13.2964	11.2854	10.1435	10.9662	9.13797	10.137	10.5697	-0.226864	-0.345166	0.0163	0.0015	0.0349391	0.00380249
GEMIN6	30.2161	29.132	33.1159	19.6493	20.8501	24.3289	17.267	18.483	15.6855	-0.512268	-0.846127	5e-05	5e-05	0.000197936	0.000166443
GEMIN8	2.61553	2.88818	3.25159	4.13853	3.73906	4.77873	5.40332	6.83677	5.6186	0.531629	1.0284	5e-05	5e-05	0.000197936	0.000166443
GFAP	20.7649	20.9493	18.1529	308.909	328.949	327.183	1089.53	1009.65	908.635	4.01075	5.65081	5e-05	5e-05	0.000197936	0.000166443
GFM1	17.7835	17.0406	15.3729	20.9746	20.2692	20.3479	21.3883	18.7719	20.1267	0.295135	0.264243	0.00275	0.00465	0.00738954	0.0105056
GFOD1	1.27348	1.49765	1.48031	2.18873	1.75699	1.84444	1.73282	1.87412	2.54346	0.445652	0.532729	0.00415	0.0007	0.0105882	0.00190171
GGCT	76.9866	78.8924	97.6224	46.8544	49.0372	48.8777	38.8595	37.9385	43.2031	-0.808238	-1.07895	5e-05	5e-05	0.000197936	0.000166443
GGH	166.048	166.365	150.499	237.773	237.684	253.17	220.589	207.195	204.664	0.59342	0.389187	5e-05	5e-05	0.000197936	0.000166443
GGT7	13.8598	11.7436	11.5176	18.5835	18.8998	18.9644	20.2434	18.2496	15.9677	0.604679	0.55298	5e-05	5e-05	0.000197936	0.000166443
GHDC	14.3201	12.3262	13.0805	18.3387	20.6403	20.8508	16.9614	16.1955	14.989	0.590752	0.2773	5e-05	0.0049	0.000197936	0.0110175
GIGYF1	13.2613	12.411	12.7556	17.9916	19.7	16.8712	22.0575	21.3221	19.3601	0.505764	0.707224	5e-05	5e-05	0.000197936	0.000166443
GIMAP2	2.85232	2.27588	2.64985	3.8706	4.72478	4.05785	10.9272	9.09672	9.33843	0.702025	1.91649	0.00015	5e-05	0.000547161	0.000166443
GINS4	9.83553	11.1948	10.8367	7.67064	7.14352	7.89833	5.26026	5.85379	6.68174	-0.488579	-0.840529	0.01605	0.00015	0.0344814	0.000464738
GJA1	61.7061	61.4022	62.9752	30.1822	29.8129	29.739	15.1946	18.8615	20.7049	-1.05222	-1.76473	5e-05	5e-05	0.000197936	0.000166443
GJB2	83.3228	79.2848	62.2839	37.4741	38.2168	36.4722	21.2612	25.0599	28.3604	-1.00363	-1.59041	5e-05	5e-05	0.000197936	0.000166443
GJC1	13.0601	12.8103	12.2998	9.85717	9.8257	9.28107	7.01298	7.2832	7.38858	-0.398189	-0.815765	5e-05	5e-05	0.000197936	0.000166443
GKAP1	2.74698	2.96163	3.20992	6.07801	6.14402	5.91746	5.18972	4.65838	5.1139	1.02426	0.746425	5e-05	5e-05	0.000197936	0.000166443
GLB1	41.8046	40.4156	37.5907	48.0415	51.9608	48.7939	51.6983	48.5852	43.3122	0.312579	0.261253	0.0009	0.00295	0.00274059	0.00699541
GLB1L	2.64078	2.68282	2.2314	4.86088	4.99745	5.20842	5.35964	4.832	4.58082	0.995865	0.967406	5e-05	0.00025	0.000197936	0.000741708
GLCE	9.77471	9.74802	8.42767	6.15253	5.18169	5.91953	5.18707	4.91051	5.95997	-0.695959	-0.799617	5e-05	5e-05	0.000197936	0.000166443
GLDN	1.41493	0.977268	0.620492	4.60855	4.38269	3.56289	8.42127	7.35594	5.72451	2.05904	2.83533	5e-05	5e-05	0.000197936	0.000166443
GLI3	6.96395	7.08188	5.94657	7.73947	8.14277	7.59205	7.94289	8.25425	7.81723	0.23163	0.264446	0.01665	0.003	0.0355856	0.00709223
GLIPR2	26.485	25.7562	26.8316	43.2166	42.4518	46.864	37.2086	37.4132	38.1925	0.745092	0.512697	5e-05	5e-05	0.000197936	0.000166443
GLIS2	6.32965	6.43876	5.65941	8.38944	10.0729	9.79593	11.8286	11.9147	11.1133	0.616788	0.919546	5e-05	5e-05	0.000197936	0.000166443
GLMN	7.32017	7.39162	6.74178	5.68792	4.23368	4.92075	4.60518	5.37746	4.28014	-0.531498	-0.588963	0.014	0.0078	0.0306495	0.016764
GLO1	103.087	100.45	107.842	90.3667	82.4329	84.9809	73.0736	78.9797	84.3438	-0.272529	-0.397459	0.0029	0.0003	0.00774387	0.0008766
GLRX	17.1356	14.1824	15.0578	20.7378	23.3823	21.8409	28.2842	28.6252	24.4289	0.508241	0.810563	5e-05	5e-05	0.000197936	0.000166443
GLRX2	27.729	29.5893	31.2827	20.1407	19.2335	20.3119	19.3395	18.8041	22.2666	-0.569928	-0.552531	5e-05	5e-05	0.000197936	0.000166443
GLRX3	90.9899	93.5129	112.686	58.0941	53.0852	58.3133	54.3529	61.2861	65.2314	-0.810157	-0.716423	5e-05	5e-05	0.000197936	0.000166443
GLS	35.7172	37.7506	37.6935	21.3603	19.8129	19.5073	19.5215	18.9967	22.06	-0.87335	-0.875784	5e-05	5e-05	0.000197936	0.000166443
GLT8D2	10.1436	8.38069	8.8319	3.90707	4.36592	4.94488	2.98504	3.30481	3.54933	-1.04938	-1.47526	5e-05	5e-05	0.000197936	0.000166443
GLUL	14.8459	14.9772	14.1027	28.569	27.6331	27.7937	30.7364	28.1618	28.4452	0.935249	0.99163	5e-05	5e-05	0.000197936	0.000166443
GLYATL2	3.55244	2.80585	3.40417	4.69079	4.41762	4.21113	6.71688	4.82996	3.83918	0.448228	0.656303	0.0041	5e-05	0.0104768	0.000166443
GLYR1	19.9067	20.9317	20.7933	24.1502	23.6984	24.4287	25.8866	25.4978	24.4853	0.22987	0.299851	0.01405	0.00055	0.0307386	0.00152766
GMDS	27.9116	24.8131	27.813	33.0478	35.2097	33.6712	30.0078	33.5724	35.9379	0.339824	0.305295	0.00235	0.0029	0.0064389	0.00688802
GMDS-AS1	0.40767	0.385528	0.462082	1.41795	0.855574	1.16018	1.78088	1.28669	0.939944	1.45176	1.6747	0.0005	0.0002	0.00161548	0.000605945
GMEB1	6.02612	6.07762	6.5098	4.41717	4.7335	4.85648	5.48057	4.97523	4.29302	-0.410189	-0.335753	0.001	0.01515	0.00300636	0.0302655
GMNN	44.739	46.6735	55.8627	37.5836	38.809	41.4667	28.7382	30.5308	32.2977	-0.321449	-0.68562	0.00125	5e-05	0.00365823	0.000166443
GMPR	11.3642	10.6619	11.8863	18.1517	20.1185	19.7508	22.9098	20.6462	20.7708	0.774762	0.923607	5e-05	5e-05	0.000197936	0.000166443
GNA12	47.2858	49.7132	51.8904	39.9303	39.0897	40.7096	36.3619	36.8392	39.2397	-0.314461	-0.405075	0.00035	0.0001	0.00117471	0.000319383
GNAI1	21.3795	21.357	23.8191	28.8265	28.2129	29.9768	35.1914	33.5972	34.4301	0.386724	0.633072	5e-05	5e-05	0.000197936	0.000166443
GNAI2	140.374	147.056	146.474	172.352	176.9	183.275	161.961	169.815	169.35	0.295479	0.207798	0.00075	0.01435	0.00232175	0.0288912
GNAO1	1.69813	2.1997	1.91978	1.42168	1.407	1.26366	1.33882	1.26601	1.24412	-0.507501	-0.595962	0.00025	0.00015	0.000868145	0.000464738
GNAZ	1.15879	1.75208	1.78371	3.84043	4.1476	4.24173	4.55176	4.16288	3.78846	1.38133	1.41322	5e-05	5e-05	0.000197936	0.000166443
GNB1L	10.4675	10.0684	11.8482	4.59469	5.65132	5.98453	5.06569	5.8238	7.2585	-0.996575	-0.835476	0.0001	0.00075	0.000376394	0.002025
GNB4	14.8817	13.7599	13.3523	7.7784	7.24386	7.46382	6.75625	7.16856	6.89101	-0.901148	-1.0125	5e-05	5e-05	0.000197936	0.000166443
GNG11	56.7769	60.4882	66.9826	30.9129	27.4236	36.8029	34.2232	32.4118	32.0915	-0.953532	-0.900137	5e-05	5e-05	0.000197936	0.000166443
GNG7	2.22351	1.88629	1.94665	2.74941	2.9055	3.23156	2.91432	2.96736	2.75103	0.553138	0.511341	5e-05	5e-05	0.000197936	0.000166443
GNL2	44.2018	44.3469	49.4382	31.8571	32.8655	31.8865	34.8787	35.2668	34.3716	-0.5143	-0.400792	5e-05	0.00025	0.000197936	0.000741708
GNL3	75.2787	70.4057	84.7058	45.0602	44.1518	46.1492	34.1624	34.1718	38.862	-0.767265	-1.10383	5e-05	5e-05	0.000197936	0.000166443
GNL3L	9.21137	9.75277	9.20098	6.00625	5.57682	5.93222	5.56744	5.52265	5.8723	-0.685295	-0.73157	5e-05	5e-05	0.000197936	0.000166443
GNPDA1	27.517	26.8007	28.1628	36.6905	37.0584	35.1295	43.1304	41.3051	37.8116	0.400593	0.567675	5e-05	5e-05	0.000197936	0.000166443
GNPNAT1	16.4274	15.5677	17.7429	10.4888	9.56722	10.5251	8.60979	8.75969	10.3147	-0.701707	-0.845287	5e-05	5e-05	0.000197936	0.000166443
GNPTAB	13.5081	14.1833	12.929	11.6	10.6608	11.1784	8.58103	8.8696	10.0129	-0.280664	-0.564687	0.0025	5e-05	0.00679643	0.000166443
GNPTG	26.6281	28.2627	27.3494	36.6397	40.0716	43.3529	45.9929	40.78	42.1616	0.54589	0.648723	5e-05	5e-05	0.000197936	0.000166443
GNS	62.3811	60.0033	55.0261	71.6948	72.1665	70.7296	74.2278	69.0598	66.8404	0.274498	0.244177	0.0023	0.00565	0.00631891	0.0125366
GOLGA1	11.0225	10.6808	11.0608	15.0855	14.7972	15.6841	15.4292	14.4239	14.589	0.475867	0.439811	5e-05	5e-05	0.000197936	0.000166443
GOLGA2P5	1.77032	1.26903	1.51352	3.21827	3.24725	2.618	3.31837	2.46796	2.71968	0.996475	0.901706	5e-05	5e-05	0.000197936	0.000166443
GOLGA6L3	0.298094	1.4045	0.999173	0.761899	0.524677	0.36361	0.291172	0.702545	0.530334	-0.711275	-0.825992	0.0206	0.01675	0.0428312	0.0330799
GOLGA7	28.6346	30.1955	29.4481	24.8866	25.0735	23.2537	21.3258	20.8691	21.5156	-0.269942	-0.470526	0.00635	5e-05	0.0153743	0.000166443
GOLGB1	17.4228	17.1374	16.2083	22.9392	23.1032	21.1639	27.8216	25.7781	24.3202	0.404663	0.618058	5e-05	5e-05	0.000197936	0.000166443
GOLPH3L	9.14145	8.58732	8.40211	10.3459	10.501	10.82	12.5098	11.9859	12.5377	0.27722	0.503071	0.00705	5e-05	0.0168472	0.000166443
GOLT1B	23.1793	24.2817	24.5211	17.9616	15.288	16.1663	14.8265	15.6578	15.5267	-0.542663	-0.645659	5e-05	5e-05	0.000197936	0.000166443
GPAA1	79.1539	79.3364	78.8861	99.8491	108.757	118.167	116.296	112.015	110.311	0.461113	0.512499	5e-05	5e-05	0.000197936	0.000166443
GPALPP1	13.9389	10.7539	12.2651	9.59044	10.1744	9.98995	8.18521	9.35374	7.54579	-0.312761	-0.559073	0.0091	5e-05	0.0210762	0.000166443
GPAT3	10.8343	11.2562	12.1255	5.78377	5.10999	5.78282	7.31981	7.99744	7.96717	-1.03685	-0.555306	5e-05	5e-05	0.000197936	0.000166443
GPAT4	22.808	21.8796	22.9878	14.8036	15.1451	15.5855	11.5959	11.8263	12.9638	-0.571681	-0.895248	5e-05	5e-05	0.000197936	0.000166443
GPATCH4	35.6712	37.6491	44.3415	24.9601	22.7335	23.9972	17.9294	18.6287	21.2202	-0.714786	-1.02605	5e-05	5e-05	0.000197936	0.000166443
GPC4	30.1261	27.4778	25.2858	33.0687	34.8064	33.2143	33.7775	32.3376	33.7579	0.286367	0.268902	0.0018	0.0021	0.00505973	0.00516033
GPC6	14.8041	14.7567	12.8025	4.2279	4.09641	4.00556	3.38488	3.47211	3.13141	-1.78066	-2.08449	5e-05	5e-05	0.000197936	0.000166443
GPCPD1	6.04405	5.85532	5.67321	7.70696	7.76129	7.74146	9.39501	8.65375	8.36792	0.401402	0.588123	5e-05	5e-05	0.000197936	0.000166443
GPD2	20.44	20.1967	18.7062	24.6912	23.635	22.7825	33.0417	35.0682	36.4402	0.260951	0.817047	0.0042	5e-05	0.0106952	0.000166443
GPHN	3.79267	3.2	3.2951	3.06541	2.35312	3.04954	2.01297	2.28653	2.19497	-0.280825	-0.663647	0.0194	5e-05	0.0406169	0.000166443
GPM6A	85.8865	73.9108	68.3847	148.877	145.257	149.153	166.014	158.654	161.105	0.958056	1.0901	5e-05	5e-05	0.000197936	0.000166443
GPN1	37.2415	37.4091	42.3107	27.6137	27.1333	27.3134	22.766	23.7216	25.6425	-0.511273	-0.697358	0.00085	0.00015	0.00260391	0.000464738
GPN3	22.824	21.8153	22.6713	16.0731	17.374	17.8232	13.8649	13.3277	13.5772	-0.39271	-0.723333	0.002	5e-05	0.00556987	0.000166443
GPNMB	14.7244	14.065	13.0432	20.255	20.5109	20.026	30.7369	27.3702	22.6159	0.539251	0.948352	5e-05	5e-05	0.000197936	0.000166443
GPR101	0.142479	0.252636	0.290689	0.460096	0.974914	0.641956	0.608888	0.870213	0.630605	1.59861	1.62117	0.0031	0.00385	0.00820508	0.00885803
GPR153	2.72656	2.26753	2.87769	4.98599	5.20959	5.04455	4.79386	4.75018	4.51245	0.953113	0.836475	5e-05	5e-05	0.000197936	0.000166443
GPR162	8.55613	8.90197	8.86449	11.6176	11.1675	13.2613	11.7114	11.3503	11.3103	0.453554	0.384932	0.00045	0.00235	0.00146972	0.00571167
GPR176	14.1635	14.8812	15.5586	9.99218	9.62552	10.8972	10.2252	11.0766	13.0226	-0.547637	-0.377916	5e-05	0.00055	0.000197936	0.00152766
GPR180	3.97131	4.13702	3.72602	2.26243	1.98947	2.34955	2.68158	2.24662	2.28429	-0.842126	-0.714411	5e-05	5e-05	0.000197936	0.000166443
GPR85	1.01844	1.03606	1.15358	0.607324	0.600645	0.569693	0.20788	0.293168	0.354172	-0.851729	-1.90734	5e-05	5e-05	0.000197936	0.000166443
GPRC5A	7.38179	8.02646	8.92391	6.25347	6.49017	6.11289	4.78566	4.88603	5.90858	-0.3678	-0.643144	0.00105	5e-05	0.00313602	0.000166443
GPRC5B	14.6112	13.8241	12.017	24.1656	25.9222	23.657	35.1926	30.9767	26.4376	0.86632	1.1949	5e-05	5e-05	0.000197936	0.000166443
GPSM1	10.1989	10.2739	10.5975	14.404	16.1597	16.0575	12.0556	12.4968	12.3031	0.58545	0.246344	5e-05	0.0117	0.000197936	0.0241096
GPSM3	1.4295	1.41134	1.35327	0.47593	0.685757	0.349515	0.671911	0.495078	0.774592	-1.47267	-1.11113	0.00105	0.01795	0.00313602	0.0351593
GPT2	32.3983	32.8612	33.8439	41.494	41.782	42.497	54.9838	53.1912	52.2305	0.343816	0.694717	0.0003	5e-05	0.00102298	0.000166443
GPX3	0.520583	0.511253	0.776178	2.09004	2.13836	2.1372	1.26633	1.13801	1.29692	1.81589	1.03361	5e-05	0.00115	0.000197936	0.00299077
GPX4	279.87	277.962	277.717	366.38	392.259	433.903	402.622	414.935	410.76	0.513244	0.555887	5e-05	5e-05	0.000197936	0.000166443
GPX8	34.0104	34.3324	35.1224	18.6784	19.6169	18.3858	14.0651	16.0016	17.0418	-0.868206	-1.13509	5e-05	5e-05	0.000197936	0.000166443
GRAMD1A	24.4544	25.2564	26.4744	29.8482	30.8642	32.6766	29.5039	31.8406	29.2114	0.293742	0.249298	0.00205	0.00495	0.00569593	0.0111204
GRAMD1B	4.1688	3.76265	3.82304	2.84272	2.83805	2.63091	0.332662	0.328023	0.256683	-0.5	-3.67957	5e-05	5e-05	0.000197936	0.000166443
GRAMD1C	0.427757	0.534125	0.401502	0.805063	0.633556	0.694591	0.935787	0.95866	1.05366	0.645834	1.1126	0.0041	5e-05	0.0104768	0.000166443
GRAMD3	10.7364	9.96786	10.7811	21.1572	20.8104	22.0293	19.8065	18.6298	19.4623	1.02332	0.878847	5e-05	5e-05	0.000197936	0.000166443
GRB10	80.6394	77.638	70.066	34.9086	34.2927	36.0322	30.198	28.7184	29.79	-1.11761	-1.36409	5e-05	5e-05	0.000197936	0.000166443
GRB2	86.4836	85.6969	89.3662	74.5133	75.0503	77.5835	71.0497	67.9532	72.6574	-0.203442	-0.305318	0.0239	0.0046	0.0487054	0.0104016
GRHPR	61.7239	58.4921	62.3306	89.6426	90.2534	96.2647	68.1441	71.9301	72.6328	0.597243	0.220603	5e-05	0.011	0.000197936	0.0227957
GRIA3	0.541614	0.662962	0.275405	3.37478	3.22131	3.13453	1.12215	1.31012	1.4325	2.71695	1.3848	5e-05	0.00145	0.000197936	0.00368711
GRIK2	0.831531	0.729826	0.76628	0.430827	0.309151	0.286748	0.515741	0.468257	0.414179	-1.18081	-0.735319	5e-05	0.00085	0.000197936	0.00226845
GRIN2A	2.09152	2.21211	1.75309	3.35226	3.57172	2.73439	3.34737	3.23879	3.26406	0.673243	0.701619	5e-05	5e-05	0.000197936	0.000166443
GRN	140.064	144.83	145.387	225.243	240.695	256.843	223.47	203.117	188.484	0.748279	0.515474	5e-05	5e-05	0.000197936	0.000166443
GRPEL1	53.457	51.1077	55.9631	42.105	41.7858	41.9178	42.7545	43.0324	44.1579	-0.351593	-0.304924	0.00045	0.0058	0.00146972	0.012824
GRPEL2	7.64779	8.07107	6.86505	6.02647	5.83209	5.51353	5.72346	5.37992	5.75587	-0.378524	-0.421755	0.0003	0.0004	0.00102298	0.00114289
GRPR	4.87995	5.45572	4.65003	0.721113	0.488924	0.423288	0.740928	0.704868	0.803382	-3.1977	-2.73612	5e-05	5e-05	0.000197936	0.000166443
GRWD1	36.1439	36.8573	39.3824	25.975	25.2042	25.4596	15.7129	17.8509	19.8288	-0.552285	-1.07372	5e-05	5e-05	0.000197936	0.000166443
GSAP	6.33154	6.52355	4.78339	9.33567	9.24718	9.27438	11.0783	9.86182	9.00145	0.659326	0.763424	5e-05	5e-05	0.000197936	0.000166443
GSDMB	3.64954	4.94588	3.9425	6.5637	5.18945	5.35773	6.2628	4.9247	5.57953	0.448616	0.419329	0.00085	0.0033	0.00260391	0.00771957
GSE1	5.27234	5.47297	4.87106	11.3164	11.6586	11.1585	16.5131	16.623	15.6335	1.12813	1.64292	5e-05	5e-05	0.000197936	0.000166443
GSG2	6.85677	6.36469	7.86376	5.33033	5.13383	5.77443	3.29356	3.60303	3.55921	-0.376806	-1.01193	0.019	5e-05	0.0398741	0.000166443
GSN	55.9122	50.8798	47.0582	141.209	153.25	156.684	159.289	145.322	125.319	1.55206	1.48258	5e-05	5e-05	0.000197936	0.000166443
GSR	18.5477	19.7292	20.5398	15.2709	14.7987	14.9429	16.2324	15.5801	16.9695	-0.3859	-0.269877	5e-05	0.01745	0.000197936	0.034277
GSTK1	80.1504	80.6629	75.0851	140.095	141.14	150.538	204.405	203.805	183.238	0.872107	1.32609	5e-05	5e-05	0.000197936	0.000166443
GSTM2	14.7815	15.4802	17.6912	20.7819	21.4506	19.7403	32.2148	29.1819	27.5458	0.370017	0.891255	0.0009	5e-05	0.00274059	0.000166443
GSX2	0.316779	0.134799	0.517007	1.60341	1.97465	1.48654	3.57427	3.88373	3.20256	2.3865	3.46026	5e-05	5e-05	0.000197936	0.000166443
GTF2A1	7.78135	7.55854	6.99965	6.01321	5.0521	4.92771	5.05443	4.57338	5.45202	-0.482157	-0.566979	5e-05	5e-05	0.000197936	0.000166443
GTF2A2	57.1071	61.4338	61.9697	41.5113	35.9857	41.2448	45.6201	45.9481	51.7433	-0.604256	-0.332929	5e-05	0.00225	0.000197936	0.00549401
GTF2E2	28.4348	31.6563	31.6525	17.9222	16.2626	19.1221	15.3962	15.1642	17.3755	-0.783285	-0.936501	5e-05	5e-05	0.000197936	0.000166443
GTF2F2	50.8647	57.0664	55.4389	31.6181	26.802	29.6491	20.228	22.6932	24.4489	-0.891434	-1.27796	5e-05	5e-05	0.000197936	0.000166443
GTF2H1	23.0637	20.7756	22.356	19.1928	18.3031	19.0184	17.1042	17.5229	19.2975	-0.228113	-0.295785	0.0153	0.0072	0.033085	0.0155814
GTF2I	49.5234	55.4943	55.9212	69.2033	73.1433	61.8372	76.9431	76.9102	73.0282	0.343355	0.495426	0.00635	5e-05	0.0153743	0.000166443
GTF2IP1	4.77869	5.01338	4.0064	8.31538	9.11041	8.16682	7.28865	7.75791	7.00629	0.891219	0.676457	5e-05	5e-05	0.000197936	0.000166443
GTF2IP20	2.11954	2.20769	2.29896	3.0648	3.30328	2.62129	3.45103	3.62558	3.30327	0.44004	0.647538	0.0013	5e-05	0.00378947	0.000166443
GTF2IRD2B	1.89193	2.49232	2.84937	4.40014	3.94351	3.8368	5.37383	5.77546	5.86233	0.751778	1.23373	5e-05	5e-05	0.000197936	0.000166443
GTF3A	77.3798	80.9219	85.7539	55.2113	55.7368	59.1575	52.1013	56.3994	60.6481	-0.520779	-0.528917	5e-05	5e-05	0.000197936	0.000166443
GTF3C3	10.137	11.3	11.04	8.66028	8.33459	8.41701	8.24185	7.99236	9.37662	-0.353915	-0.342664	0.0014	0.0057	0.00404886	0.0126284
GTF3C6	81.8494	77.2672	85.1817	55.6682	51.5758	62.3204	59.8488	61.0363	60.4224	-0.526811	-0.430205	5e-05	5e-05	0.000197936	0.000166443
GTPBP1	8.26591	8.223	8.28028	9.63215	10.0048	10.1367	12.3424	11.8466	11.202	0.265489	0.514836	0.00705	5e-05	0.0168472	0.000166443
GTPBP3	9.345	9.6715	9.67051	6.92156	7.86307	7.61469	6.85762	7.17074	7.86268	-0.356943	-0.390057	0.0013	0.0024	0.00378947	0.00582351
GTPBP4	36.8376	35.829	41.4051	27.3147	24.0189	26.0562	21.283	23.856	23.8886	-0.559726	-0.724696	5e-05	5e-05	0.000197936	0.000166443
GTSE1	21.5205	21.4666	24.5072	18.3746	17.5128	17.719	14.763	17.9461	18.6716	-0.33236	-0.393539	0.0004	0.0003	0.00132307	0.0008766
GUK1	117.273	121.098	134.769	139.7	153.515	157.11	206.897	211.926	214.337	0.27125	0.762853	0.00305	5e-05	0.00809541	0.000166443
GULP1	39.5617	38.0915	38.3596	19.4507	16.7296	18.0046	18.0081	18.6167	18.7612	-1.09832	-1.06669	5e-05	5e-05	0.000197936	0.000166443
GUSB	41.9715	45.2203	46.2185	63.3196	69.6789	68.0017	82.5394	77.0709	75.9911	0.591327	0.820478	5e-05	5e-05	0.000197936	0.000166443
GXYLT1	5.84281	6.04708	5.64613	4.15994	4.1311	4.28481	3.85884	4.02875	4.06645	-0.479665	-0.552823	5e-05	5e-05	0.000197936	0.000166443
GYPC	8.92414	10.9556	11.4424	4.17557	4.83845	4.10272	4.38649	3.53232	3.91143	-1.25577	-1.4047	5e-05	5e-05	0.000197936	0.000166443
GYS1	24.1134	24.6442	21.5154	32.9751	34.6065	34.7473	50.9771	47.8444	42.1326	0.542171	1.00418	5e-05	5e-05	0.000197936	0.000166443
H1FX	26.9292	38.3021	47.3599	75.5916	78.0204	76.6977	82.0843	99.8277	97.0332	1.03248	1.30889	5e-05	5e-05	0.000197936	0.000166443
H2AFZ	375.9	369.111	397.775	299.795	300.931	336.387	268.854	285.282	325.731	-0.28626	-0.377198	0.0015	0.00025	0.00430607	0.000741708
H3F3AP4	202.662	203.074	197.932	229.867	233.977	243.995	233.688	227.64	234.686	0.229666	0.205361	0.0133	0.01545	0.0292866	0.0307806
H3F3B	267.393	263.435	275.01	191.648	186.978	203.968	207.314	198.286	203.78	-0.467999	-0.403148	5e-05	0.00025	0.000197936	0.000741708
H6PD	4.90762	4.92336	3.53552	9.10079	9.32162	9.119	11.7055	10.8609	9.95841	1.04298	1.28292	5e-05	5e-05	0.000197936	0.000166443
HACD2	36.5105	37.2481	36.2463	40.6873	44.0862	43.9106	45.7286	52.6893	53.8683	0.226266	0.469217	0.02115	5e-05	0.0437958	0.000166443
HADH	9.8707	9.20301	10.4256	12.8257	12.5549	13.5045	11.4168	11.5797	12.0549	0.398536	0.248791	0.0001	0.01395	0.000376394	0.0281764
HAGH	18.5926	20.6602	21.6081	26.6138	26.7985	29.7259	26.3952	29.4748	33.3282	0.449996	0.551499	5e-05	5e-05	0.000197936	0.000166443
HAP1	2.21355	2.24477	1.78086	2.97674	2.94151	2.68181	3.34926	2.81287	2.15649	0.46299	0.414988	0.0006	0.00135	0.00189825	0.00346094
HAS2	18.4852	15.946	15.1076	29.7428	29.0901	28.1815	27.8058	26.8126	25.4001	0.812695	0.691775	5e-05	5e-05	0.000197936	0.000166443
HAS3	4.44709	4.79991	3.97868	15.8602	17.46	17.495	11.1098	12.8444	11.383	1.94192	1.41785	5e-05	5e-05	0.000197936	0.000166443
HAUS1	17.1776	13.2797	14.2987	18.9826	18.0723	18.3245	16.5859	19.7444	23.1285	0.307268	0.409809	0.00935	0.0004	0.0216023	0.00114289
HAUS2	16.6044	16.3303	15.7912	9.2941	9.1164	9.20557	8.61427	9.00536	9.38096	-0.819181	-0.851698	5e-05	5e-05	0.000197936	0.000166443
HAUS4	14.3162	13.1513	11.0082	18.7795	18.0226	19.2908	17.6776	17.8823	16.4144	0.543871	0.433851	5e-05	5e-05	0.000197936	0.000166443
HAUS7	17.6374	16.2585	21.7579	13.8792	13.3428	13.1601	11.9447	12.3563	13.9798	-0.462764	-0.539859	0.00085	0.00055	0.00260391	0.00152766
HAUS8	20.191	19.8702	22.2945	17.5183	16.2843	17.693	14.1615	14.62	17.0437	-0.276072	-0.44438	0.01085	0.00035	0.0246082	0.00100991
HBEGF	17.504	19.1105	22.3801	12.571	12.7453	13.8863	13.3947	11.5214	13.5524	-0.589634	-0.616905	5e-05	5e-05	0.000197936	0.000166443
HBP1	11.5893	11.2989	9.94325	18.8055	18.6365	18.5457	22.676	20.4424	17.1093	0.770031	0.875349	0.0001	5e-05	0.000376394	0.000166443
HCFC1R1	35.3521	32.1	38.6411	62.5929	48.5426	65.0454	60.363	58.8211	56.6304	0.731725	0.728722	5e-05	5e-05	0.000197936	0.000166443
HCN2	4.7586	5.75174	5.70934	3.5108	4.07162	4.21565	2.0658	2.16754	2.31222	-0.459194	-1.30916	0.00015	5e-05	0.000547161	0.000166443
HCP5	3.10586	2.4364	2.30932	3.39849	3.52794	2.94205	5.73591	4.63811	3.17332	0.329845	0.786955	0.01715	5e-05	0.0364775	0.000166443
HDAC1	166.552	167.783	177.339	125.911	125.09	133.255	140.659	135.209	142.98	-0.413157	-0.288798	5e-05	0.0068	0.000197936	0.0147986
HDAC10	3.87375	2.91869	3.66785	4.18868	5.16838	4.60845	4.98663	5.8372	4.06685	0.416945	0.509487	0.00115	5e-05	0.00339864	0.000166443
HDAC11	3.33817	4.23291	4.16502	4.83267	5.01529	6.14207	5.71383	5.82078	5.51556	0.44622	0.538833	0.00025	5e-05	0.000868145	0.000166443
HDAC2	38.5036	36.9926	38.9654	30.6532	30.3364	32.428	22.8457	23.4883	25.1007	-0.293097	-0.680167	0.00115	5e-05	0.00339864	0.000166443
HDAC5	13.3637	14.4839	12.5608	18.7425	21.0568	20.311	20.9121	21.2166	18.9472	0.572957	0.595948	5e-05	5e-05	0.000197936	0.000166443
HDAC6	14.5239	13.0966	12.2873	15.1014	16.4453	16.1665	20.1701	20.1919	19.3461	0.257718	0.581256	0.0064	5e-05	0.0154812	0.000166443
HDAC9	37.9746	36.8849	33.2115	26.6108	26.0269	24.4644	27.8568	25.9856	24.5082	-0.487137	-0.463963	5e-05	5e-05	0.000197936	0.000166443
HDGFRP3	37.3943	39.4046	40.0078	25.9706	25.4144	24.2838	26.698	26.3386	26.477	-0.626353	-0.554849	5e-05	5e-05	0.000197936	0.000166443
HDHD2	6.48619	5.57388	5.12188	8.46868	7.76706	8.72358	7.40877	7.89583	7.15302	0.538685	0.386311	5e-05	0.0012	0.000197936	0.00310851
HDHD3	4.66906	5.24117	5.55019	8.80035	9.17674	10.1929	10.4994	7.72901	7.75728	0.86558	0.749138	5e-05	5e-05	0.000197936	0.000166443
HEATR5A	4.71753	4.12149	4.00832	5.67165	5.50158	5.29985	5.08277	4.92377	5.88708	0.358641	0.306978	0.0004	0.00135	0.00132307	0.00346094
HEBP2	31.9662	35.8266	45.783	50.9408	54.7276	53.6002	50.1604	56.0321	65.761	0.487806	0.598363	5e-05	5e-05	0.000197936	0.000166443
HELLS	15.5867	15.4418	16.311	13.189	12.8651	13.2552	9.03399	10.5028	11.7488	-0.268174	-0.597546	0.00675	5e-05	0.016227	0.000166443
HELZ2	10.1939	8.87554	7.23717	15.1467	13.4841	14.0282	60.9121	50.0038	35.1066	0.697425	2.47269	5e-05	5e-05	0.000197936	0.000166443
HEPH	0.664217	0.692322	0.809638	10.8183	10.8762	10.205	15.675	14.067	11.6539	3.88031	4.25626	5e-05	5e-05	0.000197936	0.000166443
HERC2P2	22.2492	21.1445	19.4978	8.15869	9.3275	8.39395	13.1909	12.749	11.8084	-1.28102	-0.736453	5e-05	5e-05	0.000197936	0.000166443
HERC2P7	2.23801	1.87083	2.52771	1.01313	1.44461	0.881607	1.91276	1.0991	1.36071	-0.990867	-0.601952	5e-05	0.0065	0.000197936	0.0141927
HERC2P9	4.9084	5.69725	5.12146	2.83161	3.45009	2.4942	3.94676	3.6051	3.48884	-0.841635	-0.510422	5e-05	0.0001	0.000197936	0.000319383
HERC5	4.26647	3.75686	3.7149	5.87781	5.71935	5.78867	22.4887	19.1525	14.0471	0.566697	2.24616	5e-05	5e-05	0.000197936	0.000166443
HERC6	2.77289	2.58159	1.81866	4.73374	4.14242	3.96764	25.0605	20.1672	15.1379	0.840395	3.07305	5e-05	5e-05	0.000197936	0.000166443
HES1	22.8057	26.6087	27.9169	19.0083	20.2449	21.1431	19.1497	20.3838	17.5073	-0.356592	-0.439058	0.0006	0.0001	0.00189825	0.000319383
HEY1	25.7126	21.9335	20.1514	10.2567	11.1059	10.5849	17.4305	16.7786	15.0794	-1.08553	-0.459981	5e-05	0.0001	0.000197936	0.000319383
HGS	59.7487	62.1137	72.5483	50.4984	54.4372	53.4839	45.5441	49.0922	48.0804	-0.295358	-0.445953	0.00105	5e-05	0.00313602	0.000166443
HGSNAT	5.99309	6.42825	6.17616	7.4385	8.10571	8.01295	7.0211	7.84965	7.02161	0.341057	0.235319	0.00115	0.012	0.00339864	0.0246505
HHAT	4.16874	3.6404	3.25301	4.35443	4.90697	4.49854	5.22198	5.21367	5.30193	0.314842	0.508582	0.0081	5e-05	0.0190299	0.000166443
HHIPL2	0.751714	0.965281	0.714012	0.154774	0.170526	0.258369	0.376587	0.309281	0.172428	-2.05833	-1.50201	5e-05	0.0001	0.000197936	0.000319383
HHLA3	9.16811	7.89987	8.54628	10.3781	12.3895	15.0703	14.4131	16.9297	14.7431	0.562885	0.847378	0.0001	5e-05	0.000376394	0.000166443
HIBCH	12.8995	11.6735	12.7751	9.81093	12.0785	9.38092	9.01094	9.87509	9.41518	-0.256239	-0.400171	0.0212	0.0015	0.0438856	0.00380249
HIC1	2.68952	3.91824	4.77021	1.91546	2.0423	2.0036	1.07848	1.13981	1.20476	-0.93253	-1.73289	5e-05	5e-05	0.000197936	0.000166443
HIC2	1.10767	1.01301	1.26088	0.793529	0.700905	0.821701	0.813536	0.832967	0.952933	-0.54597	-0.37949	5e-05	0.022	0.000197936	0.0420584
HID1	0.252761	0.289626	0.119019	0.72593	0.687825	0.789226	0.814159	0.785619	0.614711	1.73585	1.74337	5e-05	5e-05	0.000197936	0.000166443
HIF1A	202.482	187.981	165.61	248.303	243.728	242.186	355.098	337.771	318.303	0.400932	0.862682	5e-05	5e-05	0.000197936	0.000166443
HILPDA	10.4844	10.5511	11.8299	14.7722	16.4541	16.4793	34.6156	28.3553	24.2119	0.537589	1.40747	5e-05	5e-05	0.000197936	0.000166443
HIP1	14.0399	14.0515	12.8867	15.992	15.5105	16.0225	15.7881	16.7507	17.5404	0.213834	0.289358	0.01965	0.00085	0.0410689	0.00226845
HIP1R	5.15074	4.99608	4.24516	6.07453	6.82417	6.50256	6.74114	6.41499	6.06304	0.430885	0.417281	0.00015	5e-05	0.000547161	0.000166443
HIPK2	23.2948	23.2669	19.0639	44.7064	42.0044	37.2614	51.452	55.9802	56.5565	0.917686	1.32127	5e-05	5e-05	0.000197936	0.000166443
HIST1H1C	15.3531	16.3291	13.0253	43.6816	40.6624	41.5499	66.4158	63.8641	55.7969	1.49362	2.05731	5e-05	5e-05	0.000197936	0.000166443
HIST1H2AC	9.4481	11.4158	10.2908	24.6811	22.327	23.2573	33.9843	29.9113	23.1927	1.17336	1.48303	5e-05	5e-05	0.000197936	0.000166443
HIST1H2BD	11.7363	5.30956	7.31082	10.9134	12.234	13.0463	12.755	14.4719	10.3507	0.571421	0.625555	0.0136	0.0079	0.0298875	0.016954
HIST1H2BK	19.4943	15.2728	14.3233	25.59	30.4297	29.838	21.5064	24.9409	20.8524	0.806507	0.455159	5e-05	0.0002	0.000197936	0.000605945
HIST1H4C	17.8961	20.0018	21.5412	13.708	18.1188	9.43829	9.02525	9.8922	4.0888	-0.52649	-1.36939	0.0122	5e-05	0.0272452	0.000166443
HIST2H2BC	1.71386	2.4299	3.49512	2.66974	4.33704	5.93385	5.37552	4.48504	4.68257	0.760475	0.928905	0.0147	0.00335	0.0319756	0.00782679
HIST2H2BE	0.795007	1.20371	1.24777	2.4183	2.26228	2.02426	2.19508	2.41257	1.49944	1.04632	0.911606	5e-05	5e-05	0.000197936	0.000166443
HIST3H2A	18.489	15.504	11.419	16.8413	21.5297	26.1671	22.9483	17.3909	26.5604	0.507078	0.558924	0.0014	0.0013	0.00404886	0.00334842
HJURP	23.7658	23.9485	28.2763	18.9144	17.4913	19.7527	17.2414	20.5584	22.1809	-0.436319	-0.341323	5e-05	0.00215	0.000197936	0.0052694
HK2	6.54938	5.80424	5.43151	2.35556	2.55913	2.84439	2.64114	2.29365	1.93966	-1.19671	-1.37136	5e-05	5e-05	0.000197936	0.000166443
HLA-A	184.893	202.06	189.523	394.757	376.493	405.292	651.932	453.628	398.978	1.02922	1.38399	5e-05	5e-05	0.000197936	0.000166443
HLA-B	155.625	146.787	130.784	278.927	283.046	298.918	577.548	440.306	354.391	0.990811	1.66345	5e-05	5e-05	0.000197936	0.000166443
HLA-C	36.1563	34.5572	31.1453	69.3819	71.0829	74.8805	104.96	92.2417	75.4599	1.08008	1.42054	5e-05	5e-05	0.000197936	0.000166443
HLA-E	90.7336	86.4437	81.9197	119.535	115.028	120.385	193.104	161.364	131.615	0.454115	0.90771	5e-05	5e-05	0.000197936	0.000166443
HLA-F	20.5305	16.7922	14.233	38.1691	37.2157	42.9577	72.1263	62.5286	46.5005	1.19876	1.81302	5e-05	5e-05	0.000197936	0.000166443
HLCS	5.71069	5.96206	5.27877	7.36575	7.42489	7.07355	7.77897	7.74454	7.83728	0.367155	0.462674	0.00015	5e-05	0.000547161	0.000166443
HLF	0.212992	0.143135	0.137247	0.527674	0.489075	0.62286	1.13036	0.679902	0.644028	1.7326	2.31455	5e-05	5e-05	0.000197936	0.000166443
HLTF	16.6975	16.0461	16.2517	24.5402	23.1594	22.698	23.5353	23.9372	22.0182	0.522883	0.504177	5e-05	5e-05	0.000197936	0.000166443
HMBOX1	3.14576	3.60959	2.28642	2.62514	2.24954	2.29866	2.45986	2.52982	1.8986	-0.33396	-0.392461	0.01115	0.01125	0.0251807	0.0232771
HMBS	35.7958	38.2259	39.6087	27.1705	26.6166	27.5644	23.4592	23.5486	25.9754	-0.482108	-0.638713	5e-05	5e-05	0.000197936	0.000166443
HMCES	27.5401	26.3498	28.2382	34.2231	35.0005	37.4338	35.3347	38.1737	38.7315	0.377036	0.450638	0.00025	5e-05	0.000868145	0.000166443
HMGA1	137.134	140.233	174.276	85.9059	91.1787	92.2873	63.5367	77.5195	81.9704	-0.745583	-1.01797	5e-05	5e-05	0.000197936	0.000166443
HMGA2	9.7628	10.0624	13.3779	5.48536	5.31345	4.92167	3.85253	4.80271	5.03338	-1.07867	-1.27834	5e-05	5e-05	0.000197936	0.000166443
HMGB1	139.307	135.198	155.059	91.5943	88.2435	96.3501	77.171	80.5687	84.6761	-0.637223	-0.825389	5e-05	5e-05	0.000197936	0.000166443
HMGCL	24.3944	24.7261	20.4021	26.5157	31.1648	31.1487	45.1506	40.2614	40.6423	0.353552	0.858491	0.00055	5e-05	0.00175814	0.000166443
HMGN3	70.3819	69.622	78.1064	133.062	133.133	132.16	173.505	152.391	143.373	0.868997	1.10536	5e-05	5e-05	0.000197936	0.000166443
HMMR	32.0889	32.4799	34.2204	28.4754	25.7875	28.1443	22.6689	25.8951	26.7598	-0.261583	-0.391248	0.00485	0.00025	0.0121378	0.000741708
HN1	98.9863	102.599	111.874	80.9638	80.4782	86.6128	61.8865	70.4262	72.8961	-0.337619	-0.611186	0.00015	5e-05	0.000547161	0.000166443
HN1L	27.9494	27.7087	30.2649	22.4548	20.7363	22.9213	19.3228	21.1055	21.6268	-0.378123	-0.469495	5e-05	5e-05	0.000197936	0.000166443
HNMT	10.608	11.169	8.51467	14.3557	15.0605	13.896	21.1777	20.4805	20.8535	0.515852	1.04521	0.0027	5e-05	0.00726699	0.000166443
HNRNPA1L2	4.25512	4.61937	3.47696	2.97302	3.2746	2.8882	2.72828	2.40788	3.15913	-0.435074	-0.574316	0.00125	0.00035	0.00365823	0.00100991
HNRNPA2B1	379.856	381.645	411.013	334.63	321.579	331.552	314.868	318.327	328.36	-0.247371	-0.286164	0.0092	0.0192	0.0212817	0.0372966
HNRNPAB	171.03	194.399	230.169	169.191	164.148	168.401	114.036	128.206	150.205	-0.247399	-0.601841	0.007	5e-05	0.0167489	0.000166443
HNRNPH1	188.842	195.427	197.54	166.787	160.146	161.23	156.69	160.714	159.694	-0.253183	-0.28626	0.00415	0.00905	0.0105882	0.019147
HNRNPM	178.743	185.244	200.197	152.023	152.195	160.923	139.502	148.152	154.937	-0.278498	-0.350192	0.0026	0.0012	0.0070408	0.00310851
HNRNPUL2	63.785	65.553	67.8707	51.7624	47.9644	45.8217	50.1874	46.1138	51.4836	-0.438223	-0.416225	0.0003	0.00305	0.00102298	0.00720008
HOMER2	1.08451	0.789891	1.32227	3.22839	2.99023	2.95791	3.28312	2.91456	3.22624	1.52138	1.55976	5e-05	5e-05	0.000197936	0.000166443
HOMER3	66.9879	75.9291	90.7634	64.5295	65.56	70.3351	45.5407	49.5754	57.4565	-0.221477	-0.615041	0.01565	5e-05	0.0337261	0.000166443
HOMEZ	1.23904	1.26342	1.56259	1.85073	2.09567	1.88741	1.69118	1.86512	1.97624	0.521165	0.444669	0.0003	0.00275	0.00102298	0.00656972
HOOK3	4.67176	4.53135	3.75561	3.52386	3.1183	3.0343	2.90391	2.93873	2.68385	-0.421372	-0.603899	5e-05	5e-05	0.000197936	0.000166443
HOPX	4.19633	3.95491	4.03487	2.30648	1.50983	1.98781	1.16598	1.37222	1.2993	-1.07009	-1.667	5e-05	5e-05	0.000197936	0.000166443
HOTAIRM1	14.7039	9.99677	15.7298	6.78916	8.86023	8.78662	6.72328	7.36636	7.19791	-0.726434	-0.925433	5e-05	5e-05	0.000197936	0.000166443
HOXA7	1.23191	0.873784	1.18693	3.62457	2.98111	2.92271	2.39813	1.85173	1.47847	1.53299	0.798877	5e-05	0.01045	0.000197936	0.0217726
HOXB6	8.49277	10.3005	10.6997	6.04626	7.39441	5.52931	6.31499	6.14931	5.28833	-0.636653	-0.732338	5e-05	5e-05	0.000197936	0.000166443
HOXB9	15.4348	16.6838	16.9754	6.73292	6.20536	6.05475	3.2136	3.38405	2.82057	-1.37008	-2.38202	5e-05	5e-05	0.000197936	0.000166443
HOXC10	27.9999	30.5801	30.5842	24.8921	25.8864	25.7406	24.4437	24.7381	25.2886	-0.220645	-0.259797	0.02175	0.02475	0.0448418	0.0465243
HOXC8	0.858192	0.724168	0.905708	1.08198	1.45973	1.17971	1.46685	1.38477	1.4513	0.580827	0.79029	0.0099	0.0007	0.0226947	0.00190171
HOXD10	8.52416	7.74389	9.88714	22.058	24.5278	20.331	32.7339	30.0112	26.6692	1.35527	1.77341	5e-05	5e-05	0.000197936	0.000166443
HOXD11	10.2579	9.95491	8.72857	24.6807	24.1958	23.7417	30.9218	32.7705	26.2379	1.3272	1.63567	5e-05	5e-05	0.000197936	0.000166443
HOXD3	2.06027	2.56783	2.07184	3.4041	3.46022	3.37331	5.55891	5.21208	3.96338	0.611662	1.13697	5e-05	5e-05	0.000197936	0.000166443
HOXD4	8.31894	9.15951	5.69681	9.14019	10.7396	8.89459	18.0502	17.359	14.5655	0.312199	1.10861	0.01625	5e-05	0.0348545	0.000166443
HOXD8	6.95968	5.66129	5.00672	10.7195	10.8683	9.70661	14.3445	13.9771	12.0857	0.828062	1.19677	5e-05	5e-05	0.000197936	0.000166443
HOXD9	5.61979	5.86105	5.35589	17.1228	15.5243	13.2878	20.539	19.9684	18.1812	1.44798	1.80147	5e-05	5e-05	0.000197936	0.000166443
HPCAL1	55.0926	53.7787	54.9502	65.5371	61.927	64.7498	61.613	61.9518	68.7876	0.230588	0.231627	0.0222	0.01315	0.0456203	0.0267248
HPS1	10.814	11.2191	10.7868	17.6657	18.7248	18.5975	21.3231	18.533	19.8782	0.744546	0.863989	5e-05	5e-05	0.000197936	0.000166443
HPS3	9.9221	9.82052	8.36579	12.6722	13.8317	13.5578	16.2437	16.0609	16.7415	0.511222	0.803137	0.00075	0.00415	0.00232175	0.00947532
HPS5	6.63287	6.97193	7.22089	5.25055	4.43382	5.38664	4.50191	4.37876	4.97153	-0.466588	-0.588249	5e-05	5e-05	0.000197936	0.000166443
HPSE	3.27281	3.84814	3.69308	1.22244	1.25933	1.56715	2.63492	3.05746	3.01055	-1.4173	-0.313331	5e-05	0.0226	0.000197936	0.0430428
HRSP12	25.9262	25.2666	22.9948	21.4292	20.7117	18.8229	17.4142	16.5511	20.2516	-0.283225	-0.452435	0.013	0.0005	0.0287167	0.00139794
HS1BP3	9.1834	9.77082	8.59764	11.22	12.0167	11.4809	13.0165	13.5914	12.0803	0.333518	0.489744	0.0018	5e-05	0.00505973	0.000166443
HS3ST1	1.76142	1.38679	1.2938	2.49619	2.54766	3.18427	2.76991	2.26155	1.72679	0.88935	0.605437	5e-05	0.00165	0.000197936	0.00414201
HS6ST1	10.2854	10.0289	9.64948	14.4433	16.7939	15.5635	18.0917	17.003	17.7543	0.64331	0.818657	5e-05	5e-05	0.000197936	0.000166443
HS6ST2	3.60384	2.98209	2.36338	2.70248	2.17695	2.16962	2.27306	2.0496	2.04747	-0.344348	-0.490454	0.00565	0.0005	0.0138621	0.00139794
HSCB	12.0363	10.5536	11.0865	7.10816	6.75643	7.05136	6.54754	8.53602	6.28121	-0.687134	-0.656504	5e-05	5e-05	0.000197936	0.000166443
HSD11B1L	2.8696	3.46146	2.93236	6.56445	6.39238	7.65423	7.30414	7.77122	5.91297	1.1538	1.17997	5e-05	5e-05	0.000197936	0.000166443
HSD17B11	6.20366	6.32526	6.63008	8.53707	7.06985	8.2782	8.86819	7.07681	7.94448	0.31809	0.318353	0.0109	0.00615	0.0247004	0.0135115
HSD17B4	38.3337	36.2096	34.1393	47.2579	49.4843	47.0375	47.4731	46.3817	44.2798	0.403739	0.345954	5e-05	0.0002	0.000197936	0.000605945
HSD3B7	0.654861	0.663558	0.477194	1.25635	1.35682	1.32481	1.67523	1.54227	1.32176	1.13298	1.33798	5e-05	5e-05	0.000197936	0.000166443
HSF1	65.9033	72.2785	80.8611	52.6237	52.7641	56.4649	56.9194	58.711	62.6806	-0.436532	-0.296818	5e-05	0.0149	0.000197936	0.0298477
HSF4	2.25624	2.04844	2.55521	3.68375	4.23305	3.62436	5.85859	4.34891	4.09977	0.750531	1.06049	0.0001	5e-05	0.000376394	0.000166443
HSP90AA1	958.415	933.69	1061.03	771.539	727.352	770.296	591.727	612.488	658.807	-0.380072	-0.664603	0.0002	5e-05	0.000710741	0.000166443
HSP90AB1	937.522	955.758	1028.99	745.996	725.525	742.071	648.936	664.874	699.193	-0.4007	-0.53774	5e-05	5e-05	0.000197936	0.000166443
HSPA12A	5.40191	5.42137	6.12626	3.95432	4.07697	4.0978	2.36889	2.67846	2.70053	-0.482775	-1.12937	5e-05	5e-05	0.000197936	0.000166443
HSPA13	33.6923	32.0521	30.7501	24.4445	24.6035	25.164	24.506	24.1715	24.0805	-0.378794	-0.407341	5e-05	0.0001	0.000197936	0.000319383
HSPA14	19.1288	18.3146	19.433	15.0986	16.0737	14.9608	12.2099	13.1841	14.8756	-0.302028	-0.498139	0.00655	0.0001	0.0158065	0.000319383
HSPA4L	9.477	8.21933	7.88122	10.9714	10.0568	9.76865	12.3012	11.2073	12.539	0.267905	0.495021	0.0092	5e-05	0.0212817	0.000166443
HSPA9	149.732	150.125	161.858	119.094	116.648	116.912	112.45	113.713	118.137	-0.388749	-0.423336	0.00015	5e-05	0.000547161	0.000166443
HSPB6	0.501645	0.48032	0.409383	0.747513	1.11193	1.10621	1.20054	0.918957	1.08211	1.09187	1.20231	0.00375	0.00195	0.00967964	0.00481875
HSPB8	30.2357	30.0415	31.4082	12.9609	13.742	13.9869	21.0968	19.3831	21.1112	-1.17202	-0.57397	5e-05	5e-05	0.000197936	0.000166443
HSPBP1	29.6733	33.5053	39.5629	24.7051	28.6984	32.7517	22.1403	22.5021	24.0951	-0.254009	-0.57985	0.00875	5e-05	0.020369	0.000166443
HSPD1	418.957	420.471	463.865	271.518	262.118	266.432	244.269	258.156	285.976	-0.703967	-0.72516	5e-05	5e-05	0.000197936	0.000166443
HSPG2	5.26112	5.2861	4.45796	3.84714	4.2	3.82111	4.38669	4.05658	3.48109	-0.338353	-0.331549	0.00055	0.00325	0.00175814	0.00762023
HSPH1	70.675	69.973	78.1242	53.6586	53.2762	54.593	47.5307	50.9017	52.1043	-0.437647	-0.539314	5e-05	5e-05	0.000197936	0.000166443
HTR7	11.8328	12.5824	10.3959	3.3127	3.48028	3.7322	2.39467	3.69346	3.50147	-1.7257	-1.86	5e-05	5e-05	0.000197936	0.000166443
HTRA1	63.847	64.324	58.0554	99.3086	93.2864	95.7178	78.2622	77.874	70.0914	0.630577	0.280717	5e-05	0.0012	0.000197936	0.00310851
HUS1	11.1966	11.3166	11.6828	8.77006	8.29738	7.91135	8.88866	8.9342	8.34469	-0.453124	-0.386049	5e-05	0.00185	0.000197936	0.00459582
HYOU1	135.108	139.068	134.66	82.5242	83.6968	83.6129	81.0138	78.1495	83.5998	-0.710553	-0.751973	5e-05	5e-05	0.000197936	0.000166443
IAH1	26.4476	27.4341	29.27	33.9925	37.2293	39.4997	40.331	37.9158	43.324	0.413118	0.547979	0.0002	5e-05	0.000710741	0.000166443
IARS	64.105	62.4769	62.6195	54.9044	53.774	52.5385	43.2044	44.648	48.2878	-0.23092	-0.47483	0.0105	5e-05	0.0239128	0.000166443
ICAM1	6.58301	6.59857	6.67523	3.49176	3.76451	3.68739	2.69276	2.35901	1.98698	-0.859539	-1.49624	5e-05	5e-05	0.000197936	0.000166443
ICAM3	3.4401	4.41722	4.11447	3.30214	2.30646	3.29218	2.36562	2.13875	2.59419	-0.427635	-0.754041	0.0033	5e-05	0.00864796	0.000166443
ICK	15.7993	15.5087	13.903	10.8307	9.91515	10.6411	8.79092	9.34712	9.27464	-0.526509	-0.72183	5e-05	5e-05	0.000197936	0.000166443
ICMT	50.5755	51.0306	53.3835	32.8048	31.5554	32.9163	32.3353	33.0403	36.632	-0.672008	-0.603495	5e-05	5e-05	0.000197936	0.000166443
ICT1	62.3284	54.4972	70.2082	43.2636	42.0866	46.0741	38.4552	40.5235	40.0661	-0.509067	-0.651794	5e-05	5e-05	0.000197936	0.000166443
ID2	23.2434	27.2818	30.1109	35.031	34.3455	35.4302	51.5799	46.86	42.8066	0.378233	0.808717	0.00035	5e-05	0.00117471	0.000166443
ID4	4.20746	3.89515	4.66443	9.60054	9.67773	8.4824	10.475	9.03795	8.39533	1.12062	1.12827	5e-05	5e-05	0.000197936	0.000166443
IDE	24.0613	23.0825	21.7323	20.0097	19.7812	18.6001	17.2037	17.9748	17.8777	-0.238257	-0.376482	0.00875	0.00025	0.020369	0.000741708
IDH3A	51.0704	52.2417	58.9968	35.9609	36.6472	34.8524	36.5693	39.7585	39.3999	-0.594936	-0.488008	5e-05	5e-05	0.000197936	0.000166443
IDI1	25.2816	21.4506	27.522	18.7178	19.9656	19.1574	18.5979	19.5223	19.7334	-0.360385	-0.360066	0.00015	0.00215	0.000547161	0.0052694
IDNK	2.55176	1.90834	2.40037	4.13314	4.85069	4.4971	6.63081	4.80778	4.17071	0.974541	1.18603	5e-05	5e-05	0.000197936	0.000166443
IDUA	6.08232	7.51522	8.30128	15.6276	18.0269	16.5718	14.5402	17.2473	14.9353	1.19759	1.09327	5e-05	5e-05	0.000197936	0.000166443
IER2	52.1824	60.3484	62.5648	43.1142	44.9609	44.7041	41.9534	40.3071	41.9344	-0.399114	-0.495537	5e-05	5e-05	0.000197936	0.000166443
IER3	2.64575	2.4219	2.51052	0.274832	0.20189	0.175003	0.631123	0.281517	0.35697	-3.53951	-2.57746	5e-05	5e-05	0.000197936	0.000166443
IER3IP1	29.1232	24.4988	27.5374	30.8578	32.6898	33.1419	35.3944	35.2768	36.6511	0.252601	0.40312	0.0112	5e-05	0.0252764	0.000166443
IER5L	27.1695	33.6216	37.3077	53.5883	53.9088	56.971	54.742	62.0794	62.6335	0.7455	0.871314	5e-05	5e-05	0.000197936	0.000166443
IFFO2	45.0324	45.9971	43.7328	29.3405	28.7905	27.1313	22.8869	24.8207	27.8073	-0.660437	-0.835584	5e-05	5e-05	0.000197936	0.000166443
IFI27L1	15.0023	16.1606	13.2374	18.3319	20.2998	22.8584	18.3934	20.4797	19.5113	0.469785	0.395014	0.00055	0.00465	0.00175814	0.0105056
IFI27L2	57.8072	51.9999	51.3982	88.506	88.0553	109.924	75.5833	78.8118	83.5382	0.829562	0.561658	5e-05	5e-05	0.000197936	0.000166443
IFI35	19.7931	16.7805	15.7172	33.7334	28.4274	34.1249	109.893	86.8869	73.6486	0.880764	2.37062	5e-05	5e-05	0.000197936	0.000166443
IFI44L	4.44991	3.43531	3.09897	6.10236	3.6457	4.67543	75.2068	55.398	35.1073	0.392992	3.91518	0.0003	5e-05	0.00102298	0.000166443
IFI6	46.3611	35.8	26.4661	160.796	92.1145	152.55	1417.38	955.369	699.563	1.90018	4.82187	5e-05	5e-05	0.000197936	0.000166443
IFIH1	6.81617	6.03097	4.39207	8.4794	7.09887	6.8215	39.7773	33.8544	24.12	0.37779	2.50343	0.00065	5e-05	0.00204277	0.000166443
IFIT1	8.66591	5.22449	3.97227	14.222	10.1456	10.3777	132.257	104.634	57.3808	0.95987	4.04213	5e-05	5e-05	0.000197936	0.000166443
IFIT3	16.1889	13.9908	11.868	19.4128	15.2537	15.0995	130.669	104.922	59.1088	0.243134	2.80915	0.01555	5e-05	0.0335379	0.000166443
IFIT5	11.3627	9.8105	10.4594	12.8371	11.1526	12.9303	23.6782	21.1377	17.0248	0.22299	0.967145	0.0243	5e-05	0.049414	0.000166443
IFITM1	21.9998	17.3002	9.24569	49.8686	34.6092	36.408	417.874	289.497	198.284	1.31623	4.22155	5e-05	5e-05	0.000197936	0.000166443
IFITM10	3.49116	4.04727	4.04027	4.86438	4.60186	5.26955	5.34338	5.05709	5.6369	0.347851	0.469964	0.0037	0.0001	0.00956363	0.000319383
IFITM2	47.814	47.8213	41.888	33.4058	31.1039	26.7471	30.6926	26.6456	28.8185	-0.591672	-0.674641	5e-05	5e-05	0.000197936	0.000166443
IFNGR2	20.3241	20.3864	21.2027	25.6694	27.2758	26.4294	28.6176	26.1723	26.6867	0.35843	0.396139	0.0055	0.00175	0.0135569	0.00436637
IFNLR1	0.487981	0.310918	0.426196	0.789998	0.721476	0.746172	1.22624	1.10853	0.926621	0.881926	1.41259	0.00025	5e-05	0.000868145	0.000166443
IFRD2	38.0891	40.4903	43.4291	23.5218	25.3023	29.1919	15.5962	19.8675	23.8539	-0.64514	-1.04045	5e-05	5e-05	0.000197936	0.000166443
IFT122	6.03903	5.58763	6.1494	7.40225	7.24054	7.71857	9.22851	8.58694	8.48332	0.331072	0.56506	0.02405	0.00015	0.0489583	0.000464738
IFT140	4.14746	3.95518	3.57299	7.26892	7.02455	7.1091	7.13931	6.51289	6.21942	0.874284	0.767209	5e-05	5e-05	0.000197936	0.000166443
IFT27	8.66898	10.1437	9.57929	13.1122	13.7463	14.3261	11.9185	10.3757	12.7408	0.536622	0.303314	5e-05	0.01565	0.000197936	0.0311555
IFT43	32.2377	31.9093	33.2694	40.7191	44.0381	41.9246	42.0551	40.7676	36.3868	0.378973	0.291263	0.00045	0.00355	0.00146972	0.00825446
IFT57	12.2797	12.2422	13.2137	14.3995	14.8931	16.0677	15.4014	16.3246	16.7891	0.265504	0.362508	0.0066	0.00015	0.0159155	0.000464738
IGF1R	11.1812	11.6369	9.71591	8.12259	8.64022	7.461	7.5828	7.40615	6.77684	-0.425523	-0.579886	5e-05	5e-05	0.000197936	0.000166443
IGF2BP2	53.3697	51.5933	56.7142	33.8377	31.4806	30.8538	31.9525	33.2915	33.0373	-0.749426	-0.718127	5e-05	5e-05	0.000197936	0.000166443
IGF2BP3	5.94421	5.68736	5.92354	4.08432	3.96898	4.02581	3.29452	3.56981	3.55394	-0.539377	-0.752775	5e-05	5e-05	0.000197936	0.000166443
IGFBP2	78.03	74.8496	65.675	290.351	297.095	316.865	578.457	535.1	495.971	2.04883	2.88057	5e-05	5e-05	0.000197936	0.000166443
IGFBP5	97.4013	80.7427	65.3519	188.197	188.078	181.207	250.07	214.749	189.492	1.19503	1.42608	5e-05	5e-05	0.000197936	0.000166443
IGFBP7	487.946	531.952	581.162	1060.18	1083.46	1142.07	1017.11	1047.06	1025.12	1.03718	0.948248	5e-05	5e-05	0.000197936	0.000166443
IGSF3	27.4262	27.947	23.2415	19.6965	19.7775	19.0909	20.7017	21.2672	21.0135	-0.424763	-0.31985	5e-05	0.0033	0.000197936	0.00771957
IGSF8	15.5085	16.2614	15.6215	17.8493	18.5024	22.0822	26.6964	24.3842	21.905	0.30218	0.622987	0.00305	5e-05	0.00809541	0.000166443
IKBIP	38.9309	41.227	39.9238	33.1542	31.4275	33.8395	27.9614	28.6824	29.9754	-0.286975	-0.471258	0.00525	0.0001	0.0130085	0.000319383
IKBKB	11.6308	11.6367	10.745	8.7449	9.16941	9.23142	7.78713	8.74592	9.35535	-0.32534	-0.393759	0.00075	0.00035	0.00232175	0.00100991
IL11	15.2728	18.1826	22.9728	4.25067	3.57171	4.44544	2.51796	2.7017	3.24397	-2.20154	-2.73707	5e-05	5e-05	0.000197936	0.000166443
IL15RA	1.95384	2.83932	2.98384	1.66014	1.18388	1.73743	1.54932	0.869882	1.541	-0.763409	-0.97364	0.0002	5e-05	0.000710741	0.000166443
IL17D	1.31354	1.87665	1.30172	0.86761	0.740086	0.988218	0.352824	0.757054	0.935186	-0.791086	-1.13518	0.001	0.00035	0.00300636	0.00100991
IL17RC	8.19899	8.75861	9.11936	13.4048	15.5632	16.7381	20.5839	20.0134	18.1515	0.809611	1.17178	5e-05	5e-05	0.000197936	0.000166443
IL17RD	2.56648	2.85875	2.78445	8.36486	8.0921	8.31629	5.03257	5.32304	5.14699	1.59339	0.917112	5e-05	5e-05	0.000197936	0.000166443
IL18	69.2731	63.6106	62.9409	50.2742	54.8933	53.5114	47.3567	45.6345	53.327	-0.303452	-0.420453	0.00215	5e-05	0.00595004	0.000166443
IL1B	1.50702	0.930945	1.28937	0.470914	0.0399136	0.276664	0.332404	0.356265	0.282371	-2.24281	-1.94054	0.0002	0.00015	0.000710741	0.000464738
IL1RAP	22.063	21.5935	17.9378	10.8006	9.93607	9.5381	8.95083	8.74527	8.085	-1.02468	-1.25648	5e-05	5e-05	0.000197936	0.000166443
IL27RA	6.67482	6.88907	6.35062	4.92623	5.87988	5.23297	1.32458	2.01929	1.99572	-0.312229	-1.89902	0.008	5e-05	0.0188351	0.000166443
IL6	8.94534	9.09944	6.59367	4.27638	4.06959	3.66732	6.6976	4.95759	4.81471	-1.03628	-0.58108	5e-05	0.00165	0.000197936	0.00414201
IL6ST	33.4524	33.1902	30.8729	24.4236	23.6025	21.6031	24.0107	24.6863	24.4664	-0.485939	-0.414509	5e-05	5e-05	0.000197936	0.000166443
IL7	3.44617	4.22395	4.34316	7.15985	7.37393	6.17002	8.1459	7.18442	4.9211	0.785265	0.753393	5e-05	5e-05	0.000197936	0.000166443
IL7R	18.9002	18.42	21.456	10.1821	9.6057	8.73564	9.65602	11.371	14.6517	-1.04308	-0.720168	5e-05	5e-05	0.000197936	0.000166443
ILDR2	2.16706	2.06313	1.96276	0.483031	0.475817	0.536297	0.136446	0.328511	0.221659	-2.05034	-3.17305	5e-05	5e-05	0.000197936	0.000166443
ILF2	119.901	118.726	131.242	97.9516	89.9357	99.9934	87.9876	96.2215	98.7034	-0.361543	-0.386658	0.0002	0.00075	0.000710741	0.002025
ILF3	116.079	118.465	126.383	95.3013	97.6928	97.0033	88.5616	95.6054	97.8573	-0.315667	-0.355888	0.001	0.00155	0.00300636	0.00391565
ILKAP	21.5777	24.6344	23.5688	17.4408	19.2591	19.6566	15.8766	19.017	19.6321	-0.30825	-0.355896	0.0042	0.00375	0.0106952	0.00865521
IMMP2L	8.65395	8.25298	6.70146	11.8958	12.3851	12.7217	16.8892	16.6707	15.3307	0.648327	1.05026	5e-05	5e-05	0.000197936	0.000166443
IMP4	56.8327	58.1757	67.9687	34.5168	38.3493	37.6133	33.393	31.7101	35.7546	-0.727886	-0.859342	5e-05	5e-05	0.000197936	0.000166443
IMPA1	22.3246	23.993	23.3966	14.3225	14.7146	14.3196	12.3085	12.5462	12.6728	-0.685198	-0.893504	5e-05	5e-05	0.000197936	0.000166443
IMPA2	12.722	12.5823	13.074	21.4897	23.2914	23.8	22.1095	21.9298	27.1377	0.83752	0.89112	5e-05	5e-05	0.000197936	0.000166443
IMPAD1	34.9092	33.7108	33.4978	27.5953	27.8652	26.0009	23.8232	24.3079	25.9278	-0.326046	-0.463489	0.00025	5e-05	0.000868145	0.000166443
IMPDH2	168.946	171.027	187.65	141.642	141.846	149.333	94.1205	103.902	105.911	-0.285737	-0.795752	0.00115	5e-05	0.00339864	0.000166443
INADL	2.27101	1.822	1.67303	2.85777	3.04091	2.99814	6.37357	5.69602	5.5599	0.625709	1.61234	5e-05	5e-05	0.000197936	0.000166443
[truncated: 3,040 more rows]

## Sheet: Supplementary Table S3
Supplementary Table S3: sgRNAs, DNA Oligos, ASOs, and PCR Primers
sgRNAs, siRNAs, and ASOs
Target		Sequence (5' to 3')
NEAT1 ΔPAS sgRNA #1		ACTTTATTTGTGCTGTAAAG
NEAT1 ΔPAS sgRNA #2		TACATCCAAAGTCGTTATGA
ΔQKI-5 sgRNA #1		TAACCTATTGTATCCATTCA
ΔQKI-5 sgRNA #2		CGGTCTGCGGTCACAATCCT
QKI-5 siRNA		CTATTAACCCACAGCATTAT
NEAT1_2 ASO		TATGCGGTATAGCCTTATCT
Negative Control ASO		GCGACTATACGCGCAATATG
Primers for Cleavage Reporter Creation
Target	Strand	Sequence (5' to 3')
NEAT1 Transcript	Forward	ATGGGGATTGTGGGGAGAGAG
	Reverse	ACCCAAATCCCAGGCACATTC
QRE Mutation 1	Forward	GGTAAGAACCAATTCTGTTACGTCATGTACATAACTATCAATC
	Reverse	CTAGATCCGGTGGATCCCGGGCCCTCTAGATGCATGCT
QRE Mutation 2	Forward	GGTAAGAACCAATTCTGTTACGTCATGTACACAACTATCAATC
	Reverse	GATTGATAGTTGTGTACATGACGTAACAGAATTGGTTCTTACC
Primers for RT-qPCR
Target	Strand	Sequence (5' to 3')
β-Actin	Forward	GGACTTCGAGCAAGAGATGG
	Reverse	AGCACTGTGTTGGCGTACAG
CD63	Forward	TACTGTGGGCTGTGGGATTA
	Reverse	CCTCGTAGCCACTTCTGATACT
CD9	Forward	CCAAGAGCATCTTCGAGCAA
	Reverse	GGCGAATATCACCAAGAGGAAG
CDC20	Forward	AAGACCTGCCGTTACATTCC
	Reverse	CTTGCACTCCACAGGTACAC
CDH11	Forward	ACACCCTCACCATCAAAGTC
	Reverse	CCTTCTCAGGGTCACAAACA
DKC1	Forward	GGGCCAAGATTATGCTTCCA
	Reverse	ATGGTCGCAGGTAGAGATGA
GFAP	Forward	ACCTACAGGAAGCTGCTAGA
	Reverse	CTTCACCACGATGTTCCTCTT
IGFBP5	Forward	CGTGCTGTGTACCTGCCCAA
	Reverse	GCTGTCGAAGGTGTGGCACT
NEAT1 PAS Cleavage	Forward	ACTGGTATGTTGCTCTGTATGG
	Reverse	GCTCTCCTACATGGCCTTAAT
NEAT1_2 (Cleavage Assay)	Forward	CCAATGAAGGTGGGTGTGTA
	Reverse	CATTCCAGCCTCCCAAAGA
NEAT1_1	Forward	CTGTCTTCTGGGTTCCATTT
	Reverse	AGCATACCCGAGACTACTT
NEAT1_2	Forward	ATGTGCTATTGTAATGGATGGG
	Reverse	TCCGGGATTATAGAGGAACTTT
NGRN	Forward	ACTGCTGAAGGCTGGTTT
	Reverse	GCTTGTTTCTGTCGTTTCAGG
QKI5	Forward	CCCCTACACATTGGCACCAGCTAC
	Reverse	CTCGGTCTGCGGTCACAATCC
RPL13A	Forward	CATAGGAAGCTGGGAGCAAG
	Reverse	GCCCTCCAATCAGTCTTCTG
RPL13A (Cleavage Assay)	Forward	CCTGGAGGAGAAGAGGAAAGAGA
	Reverse	TTGAGGACCTCTGTGTATTTGTCA
RPL35A	Forward	AACCAAAGGGAGCACACA
	Reverse	ACCATGCCACTGTTTCCA
